# Supplementary material for: GENCODE: massively expanding the lncRNA catalog through capture long-read RNA sequencing
Source: bioRxiv. 2024 Oct 31:2024.10.29.620654. Preprint. [Version 1] doi: 10.1101/2024.10.29.620654 (PMC11565817; doi:10.1101/2024.10.29.620654)
Supplement: Supplement 3 [file media-3.xlsx]

## Sheet: Table S1
		Human		Mouse
	Target set	#features	#nucleotides	#features	#nucleotides
Long non-coding	NONCODE	48,048	24,812,217	35,750	17,069,861
	miTranscriptome	37,354	19,055,171	4,559	2,500,344
	fantomCat	18,101	10,326,114	4,095	2,452,183
	refSeq	12,977	7,008,042	13,361	6,516,036
	GENCODE+	13,134	7,067,929	6,155	3,092,320
	bigTranscriptome	10,457	5,726,501	1,412	824,802
Putative	CMfinderCRSs	84,362	45,342,468	94,310	43,079,662
	phyloCSF	4,795	3,257,820	8,253	5,313,628
	GWAScatalog	4,079	1,974,923	4,744	1,924,913
	UCE	1,357	1,295,231	1,308	1,158,301
Small non-coding	miRNA	207	160,804	231	168,237
	snoRNA	137	126,963	376	227,563
	snRNA	1	866	4	2,121
Enhancers	fantomEnhancers	18,400	7,118,201	2,261	979,644
	VISTAenhancers	401	540,024	372	466,325
Other	erccSpikein	42	38,980	42	38,980
	TOTAL (merged)	176435	84,103,329	148965	66,937,555

## Sheet: Table S2
	class	liftedOver	all features	liftedOver features	detected	detected Novel
Long non-coding	miTranscriptome	✔	4,559	4,559	1,624	1,412
	fantomCat	✔	4,095	4,095	2,131	1,872
	bigTranscriptome	✔	1,412	1,412	671	572
Putative	CMfinderCRSs	✔	94,310	94,310	22,487	19,663
	GWAScatalog	✔	4,744	4,744	1,094	933
	UCE	✔	1,308	1,308	392	337
Enhancers	fantomEnhancers	✔	2,261	2,261	886	811
	VISTAenhancers	✔	372	372	139	127
allCatalogs (merged)			107,701	107,701	26,881	23,502

## Sheet: Table S4
Main Class	Simplified category	Tag
Known	Equal	=
Known	Included	c
Known	Overlap	e
Known	Overlap	j
Known	Overlap	m
Known	Overlap	n
Known	Overlap	o
Novel	Antisense	s
Novel	Antisense	x
Novel	Intronic	i
Novel	RevIntronic	y
Novel	Extends	k
Novel	Intergenic	u
Novel	RunOn	p

## Sheet: Table S5
Group	In total	SINE-Alu	LINE-L1	LINE-L2	SINE-MIR	LTR	DNA	Simple_repeat
Protein-coding (v27)	9,854 (11.8%)	2,040 (2.4%)	1,086 (1.3%)	976 (1.2%)	1,116 (1.3%)	1,219 (1.5%)	695 (0.8%)	1,942 (2.3%)
CLS Transcripts	24,202 (30.3%)	4,599 (5.8%)	3,324 (4.2%)	1,773 (2.2%)	1,219 (1.5%)	9,204 (11.5%)	1,276 (1.6%)	1,298 (1.6%)
lncRNA (v27)	3,865 (31.3%)	470 (3.8%)	594 (4.8%)	324 (2.6%)	306 (2.5%)	1,511 (12.2%)	233 (1.9%)	187 (1.5%)
Decoy	36,540 (60.7%)	5,518 (9.2%)	15,134 (25.1%)	1,980 (3.3%)	1,463 (2.4%)	8,193 (13.6%)	2,069 (3.4%)	941 (1.6%)
Genome	(46.8%)	(10.1%)	(16.8%)	(3.3%)	(2.7%)	(8.7%)	(3.3%)	(1.2%)

## Sheet: Table S6
Location	Entry	Included wrt v27 (CLS)	Included wrt v46 (CLS)
Reference Chromosomes	Genes	17,777	16,679
	Transcripts	138,042	130,827
Scaffolds or Patches	Genes	154	154
	Transcripts	2,226	2,226
Location	Entry	Included wrt vM16 (CLS)	Included wrt vM35 (CLS)
Reference Chromosomes	Genes	22,779	21,510
	Transcripts	136,155	129,076
Scaffolds or Patches	Genes	5	5
	Transcripts	14	14

## Sheet: Table S7
Species	Genome Size	GENCODE	Exonic span (bp)	Coverage (% bp)
Human	2.9Gb	v27 (2017)	131,624,366	4.5%
		v46 (2024)	156,825,146	5.4%
		v47 (2024)	184,504,003	6.4%
Mouse	2.7Gb	vM16 (2017)	122,773,202	4.5%
		vM35 (2024)	131,299,636	4.9%
		vM36 (2024)	160,154,381	5.9%

## Sheet: Table S8
S8.1
	# of parent genes in human
	Upregulated in pre-capture	Non significant	Upregulated in post-capture
# of pseudogenes untargeted	847	2120	1346
# of pseudogenes targeted	256	730	1240
	# of pseudogenes in human
	Upregulated in pre-cature	Non significant	Upregulated in post-capture
# of pseudogenes untargeted	420	734	314
# of pseudogenes targeted	383	2239	2449
	# of parent genes in mouse
	Upregulated in pre-capture	Non significant	Upregulated in post-capture
# of pseudogenes untargeted	431	1157	877
# of pseudogenes targeted	80	359	640
	# of pseudogenes in mouse
	Upregulated in pre-capture	Non significant	Upregulated in post-capture
# of pseudogenes untargeted	191	772	301
# of pseudogenes targeted	106	985	1189
S8.2
		# of pseudogenes in human
		Upregulated in pre-capture	Upreulated in post-capture	Non significant
# of parent genes in human	Upregulated in pre-capture	240	350	513
	Upregulated in post-capture	226	1250	1110
	Non significant	337	1163	1350
		# of pseudogenes in mouse
		Upregulated in pre-capture	Upreulated in post-capture	Non significant
# of parent genes in mouse	Upregulated in pre-capture	73	149	289
	Upregulated in post-capture	101	790	626
	Non significant	123	551	842
S8.3
		ONT vs. PacBio
		Upregulated	Downregulated	Non-significant
Human	Non-parent	865	714	34980
	Parent	134	39	2622
		post-capture vs. pre-capture
		Upregulated	Downrelgulated	Non-significant
Human	Non-parent	7852	10782	24828
	Parent	950	773	1300
		ONT vs. PacBio
		Upregulated	Downregulated	Non-significant
Mouse	Non-parent	912	1148	43395
	Parent	80	29	1452
		post-capture vs. pre-capture
		Upregulated	Downrelgulated	Non-significant
Human	Non-parent	10308	9094	32788
	Parent	540	414	689

## Sheet: Table S8.4
PseudoPipeID	Chr	Start	End	Strand	PgeneEnsembl103ID	ParentProtein	ParentGene
PGOHUM00000289724	chr10	80394	86265	-	ENST00000423948.1	ENSP00000244174	ENSG00000124334
PGOHUM00000289726	chr10	4871901	4891975	-	ENST00000432950.1	ENSP00000370240	ENSG00000187134
PGOHUM00000289732	chr10	6071514	6071918	-	ENST00000397237.2	ENSP00000380156	ENSG00000144713
PGOHUM00000289733	chr10	6293100	6294684	-	ENST00000440192.1	ENSP00000260130	ENSG00000137575
PGOHUM00000289735	chr10	7295106	7295290	-	ENST00000421389.1	ENSP00000297564	ENSG00000164919
PGOHUM00000289736	chr10	7833618	7833957	-	ENST00000440219.1	ENSP00000307889	ENSG00000167526
PGOHUM00000289737	chr10	8513687	8515106	-	ENST00000451609.1	ENSP00000449404	ENSG00000170421
PGOHUM00000289738	chr10	9721963	9724416	-	ENST00000450068.1	ENSP00000325875	ENSG00000096384
PGOHUM00000289739	chr10	10257169	10257466	-	ENST00000606426.1	ENSP00000380765	ENSG00000111249
PGOHUM00000289740	chr10	10776223	10776661	-	ENST00000448495.1	ENSP00000464455	ENSG00000172057
PGOHUM00000289741	chr10	13057902	13058676	-	ENST00000441148.1	ENSP00000359345	ENSG00000122406
PGOHUM00000289742	chr10	13104574	13104793	-	ENST00000456003.1	ENSP00000272348	ENSG00000143977
PGOHUM00000289743	chr10	13139196	13139533	-	ENST00000442321.1	ENSP00000340908	ENSG00000153046
PGOHUM00000289744	chr10	13142185	13142977	-	ENST00000442900.1	ENSP00000397750	ENSG00000006695
PGOHUM00000289745	chr10	13156684	13158136	-	ENST00000447253.1	ENSP00000335615	ENSG00000011114
PGOHUM00000289746	chr10	13159477	13159777	-	ENST00000418616.1	ENSP00000404375	ENSG00000241343
PGOHUM00000289747	chr10	13308145	13308447	-	ENST00000429930.1	ENSP00000481745	ENSG00000176731
PGOHUM00000289748	chr10	13591460	13592323	-	ENST00000445338.1	ENSP00000202773	ENSG00000089009
PGOHUM00000289749	chr10	14723171	14724055	-	ENST00000456871.1	ENSP00000410848	ENSG00000168028
PGOHUM00000289750	chr10	14986942	14987515	-	ENST00000431186.2	ENSP00000387523	ENSG00000237521
PGOHUM00000289751	chr10	14999050	15000055	-	ENST00000502808.2	ENSP00000387523	ENSG00000237521
PGOHUM00000289752	chr10	15007861	15008884	-	ENST00000382617.4	ENSP00000387523	ENSG00000237521
PGOHUM00000289753	chr10	15015370	15021863	-	ENST00000454630.1	ENSP00000391428	ENSG00000152457
PGOHUM00000289755	chr10	15093263	15093611	-	ENST00000452090.1	ENSP00000380065	ENSG00000111640
PGOHUM00000289756	chr10	15154802	15155320	-	ENST00000415473.1	ENSP00000419425	ENSG00000196262
PGOHUM00000289757	chr10	15171036	15171278	-	ENST00000450788.1	ENSP00000339720	ENSG00000189043
PGOHUM00000289758	chr10	19491072	19491299	-	ENST00000427935.1	ENSP00000440045	ENSG00000174437
PGOHUM00000289759	chr10	19747172	19747435	-	ENST00000636562.1	ENSP00000354687	ENSG00000198888
PGOHUM00000289762	chr10	21624592	21626286	-	ENST00000453465.1	ENSP00000304405	ENSG00000125944
PGOHUM00000289765	chr10	25244061	25244854	-	ENST00000613843.1	ENSP00000396732	ENSG00000126856
PGOHUM00000289766	chr10	25647570	25648104	-	ENST00000423883.1	ENSP00000228827	ENSG00000111231
PGOHUM00000289767	chr10	26931276	26934516	-	ENST00000640641.1	ENSP00000365411	ENSG00000077420
PGOHUM00000289770	chr10	27331357	27341252	-	ENST00000422707.1	ENSP00000295181	ENSG00000163046
PGOHUM00000289771	chr10	27349717	27350290	-	ENST00000445714.1	ENSP00000360437	ENSG00000124098
PGOHUM00000289772	chr10	27378138	27378362	-	ENST00000427062.1	ENSP00000449795	ENSG00000170855
PGOHUM00000289774	chr10	28338554	28340942	-	ENST00000435701.1	ENSP00000319716	ENSG00000181896
PGOHUM00000289775	chr10	29421476	29422012	-	ENST00000612350.1	ENSP00000478346	ENSG00000276595
PGOHUM00000289776	chr10	29891032	29891467	-	ENST00000441292.1	ENSP00000265304	ENSG00000106028
PGOHUM00000289778	chr10	30364410	30374386	-	ENST00000340929.4	ENSP00000481685	ENSG00000167110
PGOHUM00000289780	chr10	30403197	30403776	-	ENST00000438347.1	ENSP00000362082	ENSG00000112576
PGOHUM00000289784	chr10	32102522	32103293	-	ENST00000446897.1	ENSP00000362744	ENSG00000198034
PGOHUM00000289785	chr10	32111644	32111789	-	ENST00000437408.1	ENSP00000439321	ENSG00000099246
PGOHUM00000289786	chr10	32188323	32188817	-	ENST00000405422.2	ENSP00000419425	ENSG00000196262
PGOHUM00000289788	chr10	33023368	33023647	-	ENST00000422184.1	ENSP00000354728	ENSG00000212907
PGOHUM00000289789	chr10	33057615	33058407	-	ENST00000468834.1	ENSP00000361076	ENSG00000148303
PGOHUM00000289790	chr10	34488583	34488878	-	ENST00000423418.1	ENSP00000262306	ENSG00000103363
PGOHUM00000289791	chr10	34663859	34664101	-	ENST00000411602.1	ENSP00000274242	ENSG00000145592
PGOHUM00000289792	chr10	34675635	34676041	-	ENST00000399739.2	ENSP00000230050	ENSG00000112306
PGOHUM00000289793	chr10	36432882	36434484	-	ENST00000418405.1	ENSP00000354813	ENSG00000198786
PGOHUM00000289794	chr10	36434710	36435174	-	ENST00000447010.1	ENSP00000354961	ENSG00000198886
PGOHUM00000289795	chr10	36944111	36944738	-	ENST00000437526.1	ENSP00000250896	ENSG00000099875
PGOHUM00000289796	chr10	37600796	37601368	-	ENST00000448191.1	ENSP00000354687	ENSG00000198888
PGOHUM00000289797	chr10	37794276	37796109	-	ENST00000452497.1	ENSP00000331465	ENSG00000198040
PGOHUM00000289798	chr10	37818606	37820982	-	ENST00000414066.1	ENSP00000275780	ENSG00000146872
PGOHUM00000289799	chr10	38068449	38068694	-	ENST00000612768.1	ENSP00000374853	ENSG00000211672
PGOHUM00000289800	chr10	38080056	38080877	-	ENST00000495197.1	ENSP00000371099	ENSG00000100129
PGOHUM00000289801	chr10	38091764	38092051	-	ENST00000444174.1	ENSP00000260282	ENSG00000137726
PGOHUM00000289803	chr10	38250442	38250603	-	ENST00000418733.1	ENSP00000408901	ENSG00000163161
PGOHUM00000289807	chr10	38452987	38455365	-	ENST00000444451.1	ENSP00000160740	ENSG00000079432
PGOHUM00000289808	chr10	38640971	38689068	-	ENST00000452667.2	ENSP00000296422	ENSG00000164037
PGOHUM00000289810	chr10	38762095	38762491	-	ENST00000423458.1	ENSP00000272395	ENSG00000144015
PGOHUM00000289813	chr10	42279734	42281819	-	ENST00000452851.1	ENSP00000429594	ENSG00000070756
PGOHUM00000289815	chr10	42336101	42353011	-	ENST00000423987.2	ENSP00000470667	ENSG00000105750
PGOHUM00000289817	chr10	42470082	42470268	-	ENST00000624635.1	ENSP00000341844	ENSG00000148498
PGOHUM00000289819	chr10	42519695	42521046	-	ENST00000452306.1	ENSP00000329141	ENSG00000075407
PGOHUM00000289820	chr10	42694371	42714575	-	ENST00000412710.1	ENSP00000367064	ENSG00000107611
PGOHUM00000289821	chr10	42747544	42748687	-	ENST00000603616.1	ENSP00000452398	ENSG00000258873
PGOHUM00000289822	chr10	43604843	43606251	-	ENST00000417455.1	ENSP00000344832	ENSG00000131236
PGOHUM00000289823	chr10	43741437	43742350	-	ENST00000447108.1	ENSP00000284811	ENSG00000154582
PGOHUM00000289826	chr10	44414649	44415153	-	ENST00000392269.2	ENSP00000346022	ENSG00000163682
PGOHUM00000289827	chr10	44488335	44488445	-	ENST00000605122.1	ENSP00000425992	ENSG00000138698
PGOHUM00000289828	chr10	45070792	45071209	-	ENST00000455142.1	ENSP00000278935	ENSG00000110274
PGOHUM00000289830	chr10	45106610	45116101	-	ENST00000437884.1	ENSP00000339521	ENSG00000148484
PGOHUM00000289831	chr10	45151445	45151915	-	ENST00000433115.1	ENSP00000215941	ENSG00000100124
PGOHUM00000289832	chr10	45187292	45198323	-	ENST00000619383.1	ENSP00000463332	ENSG00000180777
PGOHUM00000289833	chr10	45232026	45247361	-	ENST00000443534.1	ENSP00000367064	ENSG00000107611
PGOHUM00000289834	chr10	45706431	45722439	-	ENST00000426241.5	ENSP00000481763	ENSG00000099290
PGOHUM00000289836	chr10	45812648	45812944	-	ENST00000603431.1	ENSP00000415822	ENSG00000224470
PGOHUM00000289837	chr10	45888165	45972154	-	ENST00000417555.2	ENSP00000384408	ENSG00000227345
PGOHUM00000289841	chr10	46233885	46273557	-	ENST00000604933.2	ENSP00000479364	ENSG00000274209
PGOHUM00000289842	chr10	46610474	46652025	-	ENST00000497389.7	ENSP00000298786	ENSG00000122376
PGOHUM00000289842	chr10	46634911	46635466	-	ENST00000448647.2	ENSP00000298786	ENSG00000122376
PGOHUM00000289844	chr10	46774421	46776180	-	ENST00000399571.2	ENSP00000329539	ENSG00000184545
PGOHUM00000289844	chr10	46770739	46776833	-	ENST00000583339.3	ENSP00000329539	ENSG00000184545
PGOHUM00000289845	chr10	47484457	47484754	-	ENST00000605187.1	ENSP00000415822	ENSG00000224470
PGOHUM00000289854	chr10	48050282	48060016	-	ENST00000602440.2	ENSP00000363642	ENSG00000165733
PGOHUM00000289856	chr10	48064308	48119455	-	ENST00000614090.1	ENSP00000420995	ENSG00000204179
PGOHUM00000289858	chr10	48745545	48746128	-	ENST00000434320.1	ENSP00000375730	ENSG00000142541
PGOHUM00000289861	chr10	50048202	50063376	-	ENST00000417804.1	ENSP00000282633	ENSG00000099290
PGOHUM00000289863	chr10	50629532	50631075	-	ENST00000437111.1	ENSP00000315182	ENSG00000144736
PGOHUM00000289865	chr10	50726947	50727969	-	ENST00000455321.1	ENSP00000404676	ENSG00000164219
PGOHUM00000289866	chr10	50962993	50963358	-	ENST00000417131.1	ENSP00000291458	ENSG00000160124
PGOHUM00000289867	chr10	52389112	52389488	-	ENST00000447680.1	ENSP00000264258	ENSG00000071082
PGOHUM00000289868	chr10	55667341	55668350	-	ENST00000450301.2	ENSP00000380065	ENSG00000111640
PGOHUM00000289869	chr10	58212541	58213036	-	ENST00000312966.6	ENSP00000368350	ENSG00000133112
PGOHUM00000289870	chr10	59088701	59089039	-	ENST00000413972.2	ENSP00000346037	ENSG00000137818
PGOHUM00000289871	chr10	59136625	59138182	-	ENST00000429404.1	ENSP00000337853	ENSG00000175104
PGOHUM00000289872	chr10	59551404	59551878	-	ENST00000446432.1	ENSP00000363999	ENSG00000136897
PGOHUM00000289874	chr10	63634317	63634827	-	ENST00000448009.1	ENSP00000338389	ENSG00000132313
PGOHUM00000289875	chr10	63902451	63903245	-	ENST00000452821.1	ENSP00000361076	ENSG00000148303
PGOHUM00000289876	chr10	64168959	64170850	-	ENST00000412976.1	ENSP00000265728	ENSG00000006634
PGOHUM00000289877	chr10	64620374	64620922	-	ENST00000432217.1	ENSP00000462203	ENSG00000265681
PGOHUM00000289878	chr10	64762883	64763172	-	ENST00000604072.1	ENSP00000341293	ENSG00000108242
PGOHUM00000289879	chr10	65169438	65169869	-	ENST00000436904.1	ENSP00000293422	ENSG00000092841
PGOHUM00000289880	chr10	65248032	65248792	-	ENST00000441175.1	ENSP00000348283	ENSG00000198373
PGOHUM00000289883	chr10	67960702	67961464	-	ENST00000435889.1	ENSP00000423953	ENSG00000145425
PGOHUM00000289884	chr10	68010205	68010862	-	ENST00000445059.3	ENSP00000365419	ENSG00000206454
PGOHUM00000289887	chr10	69161530	69161906	-	ENST00000438591.1	ENSP00000230050	ENSG00000112306
PGOHUM00000289888	chr10	69300432	69300817	-	ENST00000435088.1	ENSP00000318646	ENSG00000134419
PGOHUM00000289889	chr10	69432972	69433371	-	ENST00000444398.1	ENSP00000348205	ENSG00000159199
PGOHUM00000289890	chr10	69523311	69523650	-	ENST00000430550.1	ENSP00000301939	ENSG00000205544
PGOHUM00000289891	chr10	69589880	69590355	-	ENST00000440153.1	ENSP00000354632	ENSG00000198899
PGOHUM00000289892	chr10	69590583	69591262	-	ENST00000425216.1	ENSP00000354876	ENSG00000198712
PGOHUM00000289893	chr10	69591406	69592931	-	ENST00000415223.1	ENSP00000354499	ENSG00000198804
PGOHUM00000289894	chr10	69594041	69594932	-	ENST00000418575.1	ENSP00000355046	ENSG00000198763
PGOHUM00000289895	chr10	69595487	69596436	-	ENST00000430341.1	ENSP00000354687	ENSG00000198888
PGOHUM00000289896	chr10	70198988	70199239	-	ENST00000435591.1	ENSP00000435096	ENSG00000118181
PGOHUM00000289897	chr10	70485336	70486325	-	ENST00000427625.1	ENSP00000262238	ENSG00000100811
PGOHUM00000289898	chr10	70794230	70794523	-	ENST00000435209.1	ENSP00000348849	ENSG00000197728
PGOHUM00000289900	chr10	72917641	72918534	-	ENST00000428039.1	ENSP00000296930	ENSG00000181163
PGOHUM00000289901	chr10	73005833	73006595	-	ENST00000396131.2	ENSP00000461910	ENSG00000265681
PGOHUM00000289903	chr10	73717115	73728580	-	ENST00000441263.1	ENSP00000363642	ENSG00000165733
PGOHUM00000289904	chr10	73740538	73740823	-	ENST00000604613.1	ENSP00000415822	ENSG00000224470
PGOHUM00000289905	chr10	74344550	74344805	-	ENST00000436122.1	ENSP00000452091	ENSG00000100575
PGOHUM00000289906	chr10	74423435	74424014	-	ENST00000395972.2	ENSP00000447053	ENSG00000108774
PGOHUM00000289907	chr10	74641410	74641776	-	ENST00000605525.1	ENSP00000362873	ENSG00000119421
PGOHUM00000289908	chr10	74744386	74744707	-	ENST00000454758.1	ENSP00000263384	ENSG00000105058
PGOHUM00000289909	chr10	75089248	75089725	-	ENST00000434706.1	ENSP00000419425	ENSG00000196262
PGOHUM00000289910	chr10	75269392	75269545	-	ENST00000449384.1	ENSP00000355315	ENSG00000198918
PGOHUM00000289911	chr10	75288333	75288682	-	ENST00000447646.1	ENSP00000265462	ENSG00000126432
PGOHUM00000289912	chr10	75382393	75382844	-	ENST00000416656.1	ENSP00000227135	ENSG00000064199
PGOHUM00000289913	chr10	77433572	77433782	-	ENST00000426313.1	ENSP00000297564	ENSG00000164919
PGOHUM00000289914	chr10	77780337	77781876	-	ENST00000439688.1	ENSP00000399400	ENSG00000106348
PGOHUM00000289915	chr10	78068623	78069538	-	ENST00000417003.2	ENSP00000266027	ENSG00000114353
PGOHUM00000289916	chr10	79499666	79499984	-	ENST00000557620.2	ENSP00000323455	ENSG00000178928
PGOHUM00000289917	chr10	79526508	79526631	-	ENST00000606318.1	ENSP00000428098	ENSG00000166743
PGOHUM00000289918	chr10	79582298	79584877	-	ENST00000402234.2	ENSP00000363079	ENSG00000165471
PGOHUM00000289919	chr10	79595294	79595660	-	ENST00000446429.1	ENSP00000361400	ENSG00000185303
PGOHUM00000289922	chr10	79892148	79893175	-	ENST00000398621.3	ENSP00000404676	ENSG00000164219
PGOHUM00000289923	chr10	79982910	79983240	-	ENST00000456300.2	ENSP00000445878	ENSG00000177990
PGOHUM00000289925	chr10	80024737	80025159	-	ENST00000455013.2	ENSP00000384304	ENSG00000197223
PGOHUM00000289926	chr10	80031968	80032393	-	ENST00000418167.2	ENSP00000384304	ENSG00000197223
PGOHUM00000289927	chr10	80040621	80041044	-	ENST00000455429.3	ENSP00000384304	ENSG00000197223
PGOHUM00000289928	chr10	80215851	80216119	-	ENST00000439728.1	ENSP00000230050	ENSG00000112306
PGOHUM00000289929	chr10	80247219	80247683	-	ENST00000441206.1	ENSP00000336702	ENSG00000132507
PGOHUM00000289931	chr10	80776165	80778088	-	ENST00000435808.1	ENSP00000281828	ENSG00000116120
PGOHUM00000289932	chr10	80940665	80941201	-	ENST00000429678.1	ENSP00000235521	ENSG00000116874
PGOHUM00000289933	chr10	81136540	81137335	-	ENST00000419698.1	ENSP00000363017	ENSG00000117748
PGOHUM00000289934	chr10	83311628	83314475	-	ENST00000432204.1	ENSP00000423452	ENSG00000072518
PGOHUM00000289935	chr10	84389170	84389626	-	ENST00000425565.1	ENSP00000354739	ENSG00000197958
PGOHUM00000289936	chr10	84454679	84456056	-	ENST00000438592.2	ENSP00000356652	ENSG00000116161
PGOHUM00000289937	chr10	86630825	86631628	-	ENST00000481963.1	ENSP00000361076	ENSG00000148303
PGOHUM00000289938	chr10	86854696	86856236	-	ENST00000603626.1	ENSP00000476948	ENSG00000122484
PGOHUM00000289939	chr10	87214136	87216173	-	ENST00000643709.1	ENSP00000363448	ENSG00000204176
PGOHUM00000289942	chr10	87408044	87408258	-	ENST00000417713.1	ENSP00000479441	ENSG00000185619
PGOHUM00000289943	chr10	88048135	88049823	-	ENST00000439659.1	ENSP00000256379	ENSG00000133997
PGOHUM00000289944	chr10	88259129	88259372	-	ENST00000610667.1	ENSP00000322339	ENSG00000178201
PGOHUM00000289945	chr10	88618223	88618934	-	ENST00000433316.1	ENSP00000339795	ENSG00000147604
PGOHUM00000289946	chr10	88785600	88787061	-	ENST00000453021.1	ENSP00000345144	ENSG00000136161
PGOHUM00000289948	chr10	91152605	91153349	-	ENST00000477230.1	ENSP00000303575	ENSG00000170502
PGOHUM00000289949	chr10	91464578	91464708	-	ENST00000604630.1	ENSP00000341364	ENSG00000089063
PGOHUM00000289950	chr10	91666780	91667782	-	ENST00000455134.1	ENSP00000222286	ENSG00000105679
PGOHUM00000289951	chr10	91765899	91767196	-	ENST00000429974.1	ENSP00000261942	ENSG00000113194
PGOHUM00000289953	chr10	92668745	92669743	-	ENST00000428356.1	ENSP00000364119	ENSG00000125977
PGOHUM00000289954	chr10	93106872	93107383	-	ENST00000433227.1	ENSP00000254940	ENSG00000132603
PGOHUM00000289955	chr10	93206857	93209627	-	ENST00000420392.1	ENSP00000384082	ENSG00000196419
PGOHUM00000289956	chr10	93284004	93284558	-	ENST00000394133.2	ENSP00000481145	ENSG00000265681
PGOHUM00000289957	chr10	93881293	93881938	-	ENST00000442978.1	ENSP00000261890	ENSG00000103769
PGOHUM00000289959	chr10	93958808	93961540	-	ENST00000489875.3	ENSP00000271663	ENSG00000143398
PGOHUM00000289960	chr10	94646364	94647996	-	ENST00000434549.1	ENSP00000338615	ENSG00000175029
PGOHUM00000289961	chr10	94774156	94774633	-	ENST00000446659.1	ENSP00000354961	ENSG00000198886
PGOHUM00000289962	chr10	94940253	94941121	-	ENST00000424125.1	ENSP00000354961	ENSG00000198886
PGOHUM00000289963	chr10	95007126	95007556	-	ENST00000457790.1	ENSP00000341293	ENSG00000108242
PGOHUM00000289964	chr10	95173085	95173187	-	ENST00000615543.1	ENSP00000439062	ENSG00000169246
PGOHUM00000289966	chr10	95999778	96000243	-	ENST00000415692.1	ENSP00000434298	ENSG00000122026
PGOHUM00000289968	chr10	96620877	96621707	-	ENST00000456516.1	ENSP00000341885	ENSG00000140988
PGOHUM00000289969	chr10	97309138	97309958	-	ENST00000414870.1	ENSP00000354739	ENSG00000197958
PGOHUM00000289970	chr10	97393197	97393547	-	ENST00000442771.1	ENSP00000378160	ENSG00000109475
PGOHUM00000289972	chr10	99013103	99013952	-	ENST00000444698.1	ENSP00000394626	ENSG00000162980
PGOHUM00000289974	chr10	99697407	99697949	-	ENST00000418955.1	ENSP00000435689	ENSG00000147654
PGOHUM00000289975	chr10	99788564	99789410	-	ENST00000429190.2	ENSP00000229307	ENSG00000111704
PGOHUM00000289977	chr10	100114417	100115223	-	ENST00000436100.1	ENSP00000367541	ENSG00000198467
PGOHUM00000289977	chr10	100105754	100140151	-	ENST00000636357.1	ENSP00000367541	ENSG00000198467
PGOHUM00000289979	chr10	100143065	100143995	-	ENST00000603270.1	ENSP00000263672	ENSG00000118363
PGOHUM00000289981	chr10	102085476	102085730	-	ENST00000448532.1	ENSP00000231487	ENSG00000113558
PGOHUM00000289982	chr10	102572757	102573225	-	ENST00000440453.1	ENSP00000468402	ENSG00000198242
PGOHUM00000289983	chr10	102838011	102845473	-	ENST00000445829.1	ENSP00000225655	ENSG00000108518
PGOHUM00000289984	chr10	102887874	102888188	-	ENST00000438729.1	ENSP00000346088	ENSG00000116251
PGOHUM00000289985	chr10	103125017	103125416	-	ENST00000445539.1	ENSP00000318646	ENSG00000134419
PGOHUM00000289986	chr10	105685383	105685865	-	ENST00000450091.1	ENSP00000419425	ENSG00000196262
PGOHUM00000289988	chr10	110139214	110139426	-	ENST00000449481.1	ENSP00000272348	ENSG00000143977
PGOHUM00000289989	chr10	110550115	110550854	-	ENST00000446943.1	ENSP00000339795	ENSG00000147604
PGOHUM00000289990	chr10	110936622	110937233	-	ENST00000430133.1	ENSP00000375730	ENSG00000142541
PGOHUM00000289991	chr10	111498191	111498941	-	ENST00000431996.1	ENSP00000369757	ENSG00000137154
PGOHUM00000289992	chr10	112308181	112356574	-	ENST00000479705.5	ENSP00000402902	ENSG00000159899
PGOHUM00000289993	chr10	112548632	112548872	-	ENST00000430685.1	ENSP00000217182	ENSG00000101210
PGOHUM00000289995	chr10	114501997	114502347	-	ENST00000412744.1	ENSP00000246071	ENSG00000125870
PGOHUM00000289996	chr10	114690143	114690634	-	ENST00000486414.1	ENSP00000419425	ENSG00000196262
PGOHUM00000289997	chr10	115819842	115820487	-	ENST00000603150.1	ENSP00000287706	ENSG00000157045
PGOHUM00000289998	chr10	116439468	116440044	-	ENST00000449709.1	ENSP00000405601	ENSG00000029993
PGOHUM00000289999	chr10	117196168	117196654	-	ENST00000452430.1	ENSP00000354739	ENSG00000197958
PGOHUM00000290000	chr10	118872054	118872602	-	ENST00000420302.1	ENSP00000462203	ENSG00000265681
PGOHUM00000290001	chr10	118932674	118933295	-	ENST00000394996.2	ENSP00000368722	ENSG00000134333
PGOHUM00000290003	chr10	119562101	119562530	-	ENST00000604888.1	ENSP00000339250	ENSG00000187569
PGOHUM00000290004	chr10	119683127	119683823	-	ENST00000441872.2	ENSP00000363641	ENSG00000136810
PGOHUM00000290005	chr10	119815229	119816642	-	ENST00000605639.1	ENSP00000305530	ENSG00000112419
PGOHUM00000290006	chr10	119997086	119997709	-	ENST00000318548.6	ENSP00000349212	ENSG00000196531
PGOHUM00000290007	chr10	120069980	120070159	-	ENST00000425391.1	ENSP00000416273	ENSG00000100316
PGOHUM00000290009	chr10	123171535	123171875	-	ENST00000469206.1	ENSP00000348849	ENSG00000197728
PGOHUM00000290010	chr10	123323422	123323586	-	ENST00000604869.1	ENSP00000247655	ENSG00000127184
PGOHUM00000290012	chr10	125473686	125473932	-	ENST00000431701.1	ENSP00000331019	ENSG00000185088
PGOHUM00000290015	chr10	125960208	125960406	-	ENST00000452289.1	ENSP00000363411	ENSG00000242616
PGOHUM00000290017	chr10	130131770	130132241	-	ENST00000449940.1	ENSP00000419425	ENSG00000196262
PGOHUM00000290021	chr10	133144612	133145304	-	ENST00000418634.1	ENSP00000359345	ENSG00000122406
PGOHUM00000290023	chr10	133344643	133344906	-	ENST00000430526.1	ENSP00000310275	ENSG00000175334
PGOHUM00000290024	chr10	133430394	133431318	-	ENST00000608207.1	ENSP00000330384	ENSG00000184933
PGOHUM00000290025	chr10	133575122	133576031	-	ENST00000441446.1	ENSP00000330384	ENSG00000184933
PGOHUM00000290026	chr10	133637408	133637892	-	ENST00000394842.2	ENSP00000223271	ENSG00000106538
PGOHUM00000290029	chr10	133743332	133744598	+	ENST00000622460.1	ENSP00000480333	ENSG00000185499
PGOHUM00000290030	chr10	133746641	133747907	+	ENST00000611504.1	ENSP00000480333	ENSG00000185499
PGOHUM00000290031	chr10	133749950	133751216	+	ENST00000614593.1	ENSP00000480333	ENSG00000185499
PGOHUM00000290032	chr10	133753250	133754516	+	ENST00000554103.2	ENSP00000480333	ENSG00000185499
PGOHUM00000290033	chr10	133756559	133757825	+	ENST00000621227.1	ENSP00000480333	ENSG00000185499
PGOHUM00000290034	chr10	133759859	133761125	+	ENST00000611059.1	ENSP00000480333	ENSG00000185499
PGOHUM00000290035	chr10	133778258	133778498	-	ENST00000635574.1	ENSP00000392251	ENSG00000204642
PGOHUM00000290036	chr10	44712	46884	+	ENST00000416477.1	ENSP00000420741	ENSG00000188163
PGOHUM00000290038	chr10	5207169	5207742	+	ENST00000441452.1	ENSP00000349250	ENSG00000122644
PGOHUM00000290039	chr10	5776071	5776858	+	ENST00000603087.1	ENSP00000397502	ENSG00000148572
PGOHUM00000290041	chr10	7154120	7154236	+	ENST00000604136.1	ENSP00000346027	ENSG00000122026
PGOHUM00000290042	chr10	8161260	8162192	+	ENST00000451976.1	ENSP00000257181	ENSG00000134748
PGOHUM00000290043	chr10	8472719	8472952	+	ENST00000603398.1	ENSP00000308067	ENSG00000165416
PGOHUM00000290044	chr10	8619933	8620608	+	ENST00000425516.1	ENSP00000262570	ENSG00000106554
PGOHUM00000290045	chr10	8724010	8724288	+	ENST00000605632.1	ENSP00000359384	ENSG00000203907
PGOHUM00000290046	chr10	10174230	10174577	+	ENST00000439303.1	ENSP00000284811	ENSG00000154582
PGOHUM00000290047	chr10	13870797	13871175	+	ENST00000475013.1	ENSP00000219169	ENSG00000102898
PGOHUM00000290050	chr10	17577362	17578212	+	ENST00000438179.1	ENSP00000257181	ENSG00000134748
PGOHUM00000290052	chr10	18940501	18940953	+	ENST00000441557.1	ENSP00000264235	ENSG00000082701
PGOHUM00000290053	chr10	19051455	19052170	+	ENST00000434717.1	ENSP00000428209	ENSG00000169139
PGOHUM00000290054	chr10	19489101	19489400	+	ENST00000411849.1	ENSP00000370123	ENSG00000205581
PGOHUM00000290055	chr10	19747823	19748621	+	ENST00000419987.1	ENSP00000355046	ENSG00000198763
PGOHUM00000290057	chr10	20547171	20547422	+	ENST00000604920.1	ENSP00000300260	ENSG00000159079
PGOHUM00000290058	chr10	20804293	20804577	+	ENST00000412991.1	ENSP00000354687	ENSG00000198888
PGOHUM00000290059	chr10	20841375	20841560	+	ENST00000452981.1	ENSP00000354982	ENSG00000198938
PGOHUM00000290060	chr10	21028999	21030792	+	ENST00000416702.1	ENSP00000450324	ENSG00000063046
PGOHUM00000290062	chr10	21217891	21218279	+	ENST00000457930.1	ENSP00000309334	ENSG00000174748
PGOHUM00000290063	chr10	21247752	21248095	+	ENST00000415420.1	ENSP00000360988	ENSG00000102021
PGOHUM00000290064	chr10	21394033	21394592	+	ENST00000454103.1	ENSP00000306080	ENSG00000171861
PGOHUM00000290065	chr10	21452197	21452412	+	ENST00000619266.1	ENSP00000296513	ENSG00000164113
PGOHUM00000290067	chr10	22162992	22165794	+	ENST00000435632.1	ENSP00000349616	ENSG00000006831
PGOHUM00000290068	chr10	22225698	22226024	+	ENST00000426373.1	ENSP00000453487	ENSG00000100911
PGOHUM00000290069	chr10	22266991	22267346	+	ENST00000419532.1	ENSP00000264258	ENSG00000071082
PGOHUM00000290070	chr10	23258211	23258545	+	ENST00000422120.1	ENSP00000341364	ENSG00000089063
PGOHUM00000290071	chr10	24157835	24158781	+	ENST00000422734.1	ENSP00000295119	ENSG00000163002
PGOHUM00000290072	chr10	25691537	25692323	+	ENST00000605318.1	ENSP00000345350	ENSG00000100084
PGOHUM00000290073	chr10	26650554	26653383	+	ENST00000612040.2	ENSP00000365411	ENSG00000077420
PGOHUM00000290074	chr10	26714622	26715832	+	ENST00000449300.1	ENSP00000432884	ENSG00000109971
PGOHUM00000290077	chr10	27313723	27316587	+	ENST00000618530.1	ENSP00000295181	ENSG00000163046
PGOHUM00000290078	chr10	27904209	27905162	+	ENST00000454114.1	ENSP00000404375	ENSG00000241343
PGOHUM00000290079	chr10	28436201	28437078	+	ENST00000426103.1	ENSP00000346067	ENSG00000168028
PGOHUM00000290080	chr10	28658987	28659467	+	ENST00000456243.1	ENSP00000272424	ENSG00000144034
PGOHUM00000290081	chr10	28812899	28813139	+	ENST00000604686.1	ENSP00000360660	ENSG00000107281
PGOHUM00000290082	chr10	29409618	29415412	+	ENST00000646086.1	ENSP00000407872	ENSG00000099246
PGOHUM00000290083	chr10	30353706	30357365	+	ENST00000512082.1	ENSP00000345680	ENSG00000106976
PGOHUM00000290084	chr10	30380174	30381062	+	ENST00000398317.2	ENSP00000285814	ENSG00000155438
PGOHUM00000290085	chr10	30383400	30383622	+	ENST00000440882.1	ENSP00000353622	ENSG00000169375
PGOHUM00000290087	chr10	31360955	31361215	+	ENST00000447199.1	ENSP00000337635	ENSG00000090054
PGOHUM00000290088	chr10	31913143	31913754	+	ENST00000450921.1	ENSP00000343040	ENSG00000189403
PGOHUM00000290089	chr10	31983885	31984554	+	ENST00000415903.1	ENSP00000378160	ENSG00000109475
PGOHUM00000290090	chr10	32109861	32111666	+	ENST00000435436.1	ENSP00000478346	ENSG00000276595
PGOHUM00000290091	chr10	32944481	32944999	+	ENST00000432033.1	ENSP00000371230	ENSG00000147853
PGOHUM00000290092	chr10	33864313	33864723	+	ENST00000418077.1	ENSP00000377865	ENSG00000125691
PGOHUM00000290093	chr10	34875210	34875422	+	ENST00000445923.1	ENSP00000011691	ENSG00000008324
PGOHUM00000290094	chr10	34965069	34966259	+	ENST00000451920.2	ENSP00000301522	ENSG00000167815
PGOHUM00000290095	chr10	35158306	35158640	+	ENST00000438388.1	ENSP00000363162	ENSG00000136888
PGOHUM00000290096	chr10	35697300	35698037	+	ENST00000425095.1	ENSP00000339795	ENSG00000147604
PGOHUM00000290097	chr10	36995023	36995585	+	ENST00000431356.1	ENSP00000440048	ENSG00000170540
PGOHUM00000290100	chr10	37337415	37338871	+	ENST00000457388.1	ENSP00000426354	ENSG00000164180
PGOHUM00000290101	chr10	37523011	37544701	+	ENST00000425494.1	ENSP00000430355	ENSG00000147526
PGOHUM00000290104	chr10	37894637	37896666	+	ENST00000432492.1	ENSP00000402467	ENSG00000189180
PGOHUM00000290104	chr10	37883594	37884109	+	ENST00000406795.2	ENSP00000402467	ENSG00000189180
PGOHUM00000290108	chr10	38407631	38417204	+	ENST00000634512.1	ENSP00000386558	ENSG00000177951
PGOHUM00000290112	chr10	38601418	38605609	+	ENST00000429313.1	ENSP00000218104	ENSG00000101986
PGOHUM00000290113	chr10	38617255	38617344	+	ENST00000614270.1	ENSP00000273986	ENSG00000145354
PGOHUM00000290114	chr10	38635908	38638082	+	ENST00000428454.1	ENSP00000313007	ENSG00000070756
PGOHUM00000290115	chr10	38696424	38697902	+	ENST00000448440.1	ENSP00000256001	ENSG00000133627
PGOHUM00000290116	chr10	38713195	38719229	+	ENST00000423877.2	ENSP00000394430	ENSG00000183765
PGOHUM00000290117	chr10	38783004	38783108	+	ENST00000427864.1	ENSP00000435670	ENSG00000077616
PGOHUM00000290120	chr10	42185339	42185791	+	ENST00000442306.2	ENSP00000406382	ENSG00000251546
PGOHUM00000290121	chr10	42209990	42210383	+	ENST00000605702.1	ENSP00000272395	ENSG00000144015
PGOHUM00000290123	chr10	42250985	42271902	+	ENST00000622650.1	ENSP00000296422	ENSG00000164037
PGOHUM00000290124	chr10	42555440	42555724	+	ENST00000604857.1	ENSP00000260282	ENSG00000137726
PGOHUM00000290125	chr10	42566677	42567483	+	ENST00000457262.1	ENSP00000371099	ENSG00000100129
PGOHUM00000290126	chr10	42578500	42578727	+	ENST00000611406.1	ENSP00000374853	ENSG00000211672
PGOHUM00000290127	chr10	42583241	42583375	+	ENST00000606307.2	ENSP00000455112	ENSG00000260596
PGOHUM00000290128	chr10	42725857	42737159	+	ENST00000453416.1	ENSP00000339521	ENSG00000148484
PGOHUM00000290129	chr10	43523256	43525217	+	ENST00000421913.1	ENSP00000385939	ENSG00000164631
PGOHUM00000290130	chr10	43630947	43631382	+	ENST00000436649.1	ENSP00000346027	ENSG00000122026
PGOHUM00000290131	chr10	43728217	43728728	+	ENST00000603304.1	ENSP00000261318	ENSG00000111412
PGOHUM00000290132	chr10	43732334	43732584	+	ENST00000451503.1	ENSP00000309565	ENSG00000173660
PGOHUM00000290133	chr10	44806443	44808223	+	ENST00000424793.1	ENSP00000420537	ENSG00000144895
PGOHUM00000290134	chr10	45055656	45056268	+	ENST00000603046.1	ENSP00000452398	ENSG00000258873
PGOHUM00000290135	chr10	45127318	45148914	+	ENST00000457461.1	ENSP00000367064	ENSG00000107611
PGOHUM00000290136	chr10	45156775	45176925	+	ENST00000444850.1	ENSP00000354432	ENSG00000148513
PGOHUM00000290139	chr10	45940522	45940851	+	ENST00000584631.2	ENSP00000393393	ENSG00000182899
PGOHUM00000290140	chr10	46063250	46063715	+	ENST00000623642.2	ENSP00000468402	ENSG00000198242
PGOHUM00000290149	chr10	47563604	47569697	+	ENST00000585063.2	ENSP00000329539	ENSG00000184545
PGOHUM00000290149	chr10	47564256	47566016	+	ENST00000399538.2	ENSP00000329539	ENSG00000184545
PGOHUM00000290150	chr10	47706203	47706802	+	ENST00000450289.1	ENSP00000298786	ENSG00000122376
PGOHUM00000290150	chr10	47689707	47730436	+	ENST00000323387.5	ENSP00000298786	ENSG00000122376
PGOHUM00000290152	chr10	48292699	48293417	+	ENST00000425165.1	ENSP00000369757	ENSG00000137154
PGOHUM00000290153	chr10	49551308	49552652	+	ENST00000605814.1	ENSP00000369904	ENSG00000189403
PGOHUM00000290154	chr10	49771841	49773299	+	ENST00000420752.1	ENSP00000261845	ENSG00000069956
PGOHUM00000290155	chr10	49815096	49815562	+	ENST00000444021.1	ENSP00000346027	ENSG00000122026
PGOHUM00000290156	chr10	49909613	49909942	+	ENST00000413846.1	ENSP00000393393	ENSG00000182899
PGOHUM00000290157	chr10	50150603	50152287	+	ENST00000426317.1	ENSP00000264938	ENSG00000066230
PGOHUM00000290158	chr10	50264978	50266815	+	ENST00000435916.1	ENSP00000386522	ENSG00000077380
PGOHUM00000290159	chr10	50658529	50660472	+	ENST00000421591.1	ENSP00000358038	ENSG00000178409
PGOHUM00000290163	chr10	51319826	51320660	+	ENST00000412878.2	ENSP00000339521	ENSG00000148484
PGOHUM00000290164	chr10	52411135	52413492	+	ENST00000456373.1	ENSP00000260045	ENSG00000137492
PGOHUM00000290165	chr10	53038285	53038544	+	ENST00000442866.1	ENSP00000400591	ENSG00000182004
PGOHUM00000290166	chr10	53766400	53766614	+	ENST00000426885.1	ENSP00000468433	ENSG00000108669
PGOHUM00000290167	chr10	54599678	54600683	+	ENST00000443423.1	ENSP00000410137	ENSG00000104722
PGOHUM00000290168	chr10	55746551	55746908	+	ENST00000605671.1	ENSP00000322915	ENSG00000146463
PGOHUM00000290171	chr10	57955295	57957178	+	ENST00000435086.1	ENSP00000432709	ENSG00000055208
PGOHUM00000290173	chr10	58715554	58716257	+	ENST00000332869.5	ENSP00000318974	ENSG00000179083
PGOHUM00000290174	chr10	60684505	60685209	+	ENST00000503220.1	ENSP00000349250	ENSG00000122644
PGOHUM00000290176	chr10	63222155	63223045	+	ENST00000414123.1	ENSP00000276692	ENSG00000147687
PGOHUM00000290177	chr10	63358745	63359104	+	ENST00000602989.1	ENSP00000359990	ENSG00000066557
PGOHUM00000290178	chr10	63427297	63427939	+	ENST00000450055.1	ENSP00000302114	ENSG00000169230
PGOHUM00000290179	chr10	63489461	63489638	+	ENST00000430304.1	ENSP00000474534	ENSG00000270757
PGOHUM00000290180	chr10	63658074	63658521	+	ENST00000604050.1	ENSP00000463613	ENSG00000131748
PGOHUM00000290182	chr10	64825572	64826579	+	ENST00000404883.2	ENSP00000346032	ENSG00000182718
PGOHUM00000290183	chr10	65054460	65055003	+	ENST00000604859.1	ENSP00000419666	ENSG00000114904
PGOHUM00000290184	chr10	66837457	66837704	+	ENST00000620045.1	ENSP00000298288	ENSG00000165501
PGOHUM00000290185	chr10	67334123	67334882	+	ENST00000422016.1	ENSP00000361076	ENSG00000148303
PGOHUM00000290186	chr10	67750284	67751225	+	ENST00000425765.1	ENSP00000352584	ENSG00000198074
PGOHUM00000290187	chr10	67793770	67794245	+	ENST00000454107.1	ENSP00000346027	ENSG00000122026
PGOHUM00000290188	chr10	67833763	67834081	+	ENST00000455312.1	ENSP00000372005	ENSG00000205981
PGOHUM00000290189	chr10	67874332	67874911	+	ENST00000482081.1	ENSP00000354739	ENSG00000197958
PGOHUM00000290190	chr10	68260557	68261499	+	ENST00000443208.1	ENSP00000355124	ENSG00000171345
PGOHUM00000290191	chr10	68424560	68424997	+	ENST00000415623.1	ENSP00000265100	ENSG00000037241
PGOHUM00000290192	chr10	68499532	68499968	+	ENST00000414397.1	ENSP00000464143	ENSG00000161970
PGOHUM00000290193	chr10	68674356	68675100	+	ENST00000419176.1	ENSP00000421770	ENSG00000145425
PGOHUM00000290194	chr10	68991137	68991707	+	ENST00000399158.2	ENSP00000237380	ENSG00000118579
PGOHUM00000290196	chr10	69778962	69779838	+	ENST00000438138.1	ENSP00000359345	ENSG00000122406
PGOHUM00000290197	chr10	70163685	70164124	+	ENST00000428512.1	ENSP00000272298	ENSG00000143933
PGOHUM00000290198	chr10	70389426	70390626	+	ENST00000430943.1	ENSP00000357964	ENSG00000183137
PGOHUM00000290199	chr10	72189941	72190576	+	ENST00000416278.1	ENSP00000309334	ENSG00000174748
PGOHUM00000290200	chr10	72483245	72483812	+	ENST00000619576.1	ENSP00000435390	ENSG00000120451
PGOHUM00000290202	chr10	72560264	72560456	+	ENST00000425543.1	ENSP00000247655	ENSG00000127184
PGOHUM00000290203	chr10	73199826	73201225	+	ENST00000455776.1	ENSP00000398370	ENSG00000156976
PGOHUM00000290204	chr10	73537803	73538391	+	ENST00000450370.1	ENSP00000348849	ENSG00000197728
PGOHUM00000290205	chr10	73731176	73737311	+	ENST00000508551.1	ENSP00000329539	ENSG00000184545
PGOHUM00000290205	chr10	73731824	73733638	+	ENST00000422884.1	ENSP00000329539	ENSG00000184545
PGOHUM00000290206	chr10	74371535	74372416	+	ENST00000417882.1	ENSP00000346067	ENSG00000168028
PGOHUM00000290208	chr10	74654956	74656131	+	ENST00000398689.2	ENSP00000303088	ENSG00000168495
PGOHUM00000290209	chr10	75125217	75125862	+	ENST00000413485.1	ENSP00000348849	ENSG00000197728
PGOHUM00000290210	chr10	76836568	76836861	+	ENST00000416294.1	ENSP00000348205	ENSG00000159199
PGOHUM00000290211	chr10	77730766	77734769	+	ENST00000394628.2	ENSP00000338217	ENSG00000074657
PGOHUM00000290212	chr10	77738246	77739015	+	ENST00000615610.1	ENSP00000370427	ENSG00000122257
PGOHUM00000290213	chr10	77953495	77953876	+	ENST00000446960.1	ENSP00000296417	ENSG00000164032
PGOHUM00000290214	chr10	79544087	79544356	+	ENST00000442381.1	ENSP00000230050	ENSG00000112306
PGOHUM00000290215	chr10	79682997	79685436	+	ENST00000611030.1	ENSP00000358038	ENSG00000178409
PGOHUM00000290218	chr10	79920327	79923032	+	ENST00000497731.2	ENSP00000363079	ENSG00000165471
PGOHUM00000290219	chr10	80125941	80126317	+	ENST00000417197.1	ENSP00000346088	ENSG00000116251
PGOHUM00000290221	chr10	80233664	80245367	+	ENST00000423182.2	ENSP00000413141	ENSG00000169246
PGOHUM00000290222	chr10	80297720	80299655	+	ENST00000449011.1	ENSP00000464872	ENSG00000175322
PGOHUM00000290224	chr10	83735506	83736493	+	ENST00000446320.1	ENSP00000343765	ENSG00000176979
PGOHUM00000290225	chr10	84390908	84392045	+	ENST00000423641.1	ENSP00000336712	ENSG00000083312
PGOHUM00000290226	chr10	84560443	84561263	+	ENST00000389400.4	ENSP00000346050	ENSG00000145425
PGOHUM00000290227	chr10	85708760	85709167	+	ENST00000412054.1	ENSP00000272065	ENSG00000143727
PGOHUM00000290228	chr10	86992253	87000435	+	ENST00000372011.4	ENSP00000363642	ENSG00000165733
PGOHUM00000290229	chr10	87001636	87009905	+	ENST00000437689.3	ENSP00000363207	ENSG00000172650
PGOHUM00000290231	chr10	87027184	87027477	+	ENST00000605222.1	ENSP00000415822	ENSG00000224470
PGOHUM00000290235	chr10	87642607	87642954	+	ENST00000414476.1	ENSP00000348849	ENSG00000197728
PGOHUM00000290237	chr10	87843870	87844280	+	ENST00000432948.1	ENSP00000436431	ENSG00000172757
PGOHUM00000290239	chr10	88699683	88700401	+	ENST00000603818.1	ENSP00000324628	ENSG00000134265
PGOHUM00000290240	chr10	88727485	88728914	+	ENST00000441370.1	ENSP00000449404	ENSG00000170421
PGOHUM00000290241	chr10	88876450	88877544	+	ENST00000415579.2	ENSP00000308948	ENSG00000049883
PGOHUM00000290243	chr10	89139044	89139458	+	ENST00000453728.1	ENSP00000265069	ENSG00000056097
PGOHUM00000290244	chr10	89362294	89363487	+	ENST00000418257.1	ENSP00000360874	ENSG00000204010
PGOHUM00000290245	chr10	89786610	89787107	+	ENST00000637720.1	ENSP00000354813	ENSG00000198786
PGOHUM00000290246	chr10	89978717	89979070	+	ENST00000489253.1	ENSP00000342374	ENSG00000125743
PGOHUM00000290247	chr10	91053051	91055047	+	ENST00000450119.1	ENSP00000263239	ENSG00000088205
PGOHUM00000290250	chr10	92118664	92119164	+	ENST00000398565.2	ENSP00000356953	ENSG00000143252
PGOHUM00000290251	chr10	92136875	92138370	+	ENST00000394444.2	ENSP00000463486	ENSG00000161960
PGOHUM00000290252	chr10	92418667	92420875	+	ENST00000430958.1	ENSP00000385751	ENSG00000072518
PGOHUM00000290254	chr10	94137748	94139500	+	ENST00000455482.1	ENSP00000362649	ENSG00000116478
PGOHUM00000290255	chr10	94882554	94883343	+	ENST00000458096.1	ENSP00000361076	ENSG00000148303
PGOHUM00000290257	chr10	95031640	95032048	+	ENST00000442302.1	ENSP00000380872	ENSG00000182405
PGOHUM00000290258	chr10	95183653	95184217	+	ENST00000451083.1	ENSP00000448317	ENSG00000177425
PGOHUM00000290259	chr10	95594598	95595372	+	ENST00000398190.2	ENSP00000346050	ENSG00000145425
PGOHUM00000290261	chr10	96560185	96560922	+	ENST00000426339.1	ENSP00000377408	ENSG00000181163
PGOHUM00000290262	chr10	97275012	97278097	+	ENST00000456509.1	ENSP00000422999	ENSG00000135535
PGOHUM00000290264	chr10	99047639	99048319	+	ENST00000444633.1	ENSP00000339795	ENSG00000147604
PGOHUM00000290265	chr10	100248271	100249095	+	ENST00000453578.1	ENSP00000300408	ENSG00000167085
PGOHUM00000290266	chr10	102089968	102090062	+	ENST00000454105.1	ENSP00000429995	ENSG00000113558
PGOHUM00000290268	chr10	102845595	102845950	+	ENST00000426243.2	ENSP00000389090	ENSG00000110958
PGOHUM00000290269	chr10	103175554	103176094	+	ENST00000412473.1	ENSP00000362638	ENSG00000175130
PGOHUM00000290270	chr10	103215709	103216800	+	ENST00000417082.1	ENSP00000216218	ENSG00000100380
PGOHUM00000290271	chr10	105686322	105687051	+	ENST00000419975.1	ENSP00000430058	ENSG00000164924
PGOHUM00000290272	chr10	106550106	106551121	+	ENST00000399415.2	ENSP00000347969	ENSG00000198242
PGOHUM00000290273	chr10	108296099	108296532	+	ENST00000455109.2	ENSP00000405299	ENSG00000110958
PGOHUM00000290274	chr10	108848186	108849561	+	ENST00000431810.1	ENSP00000449381	ENSG00000089022
PGOHUM00000290275	chr10	109528119	109529008	+	ENST00000434943.1	ENSP00000441875	ENSG00000215021
PGOHUM00000290277	chr10	109661814	109662050	+	ENST00000603216.1	ENSP00000465995	ENSG00000178904
PGOHUM00000290278	chr10	109680442	109681041	+	ENST00000603162.1	ENSP00000347858	ENSG00000101966
PGOHUM00000290279	chr10	109807651	109808129	+	ENST00000429231.1	ENSP00000346027	ENSG00000122026
PGOHUM00000290280	chr10	110257064	110257843	+	ENST00000397433.2	ENSP00000471695	ENSG00000122026
PGOHUM00000290282	chr10	110450629	110451240	+	ENST00000428894.1	ENSP00000369904	ENSG00000189403
PGOHUM00000290283	chr10	111104956	111105248	+	ENST00000424331.1	ENSP00000465432	ENSG00000104979
PGOHUM00000290284	chr10	111322778	111323397	+	ENST00000441962.1	ENSP00000298896	ENSG00000011114
PGOHUM00000290285	chr10	112987476	112987865	+	ENST00000420976.1	ENSP00000318646	ENSG00000134419
PGOHUM00000290286	chr10	113482616	113483113	+	ENST00000415988.1	ENSP00000419425	ENSG00000196262
PGOHUM00000290287	chr10	114117147	114117551	+	ENST00000440070.1	ENSP00000428209	ENSG00000169139
PGOHUM00000290288	chr10	114246074	114246714	+	ENST00000454983.1	ENSP00000313950	ENSG00000178999
PGOHUM00000290289	chr10	114809375	114811170	+	ENST00000400856.2	ENSP00000339917	ENSG00000187325
PGOHUM00000290290	chr10	114900722	114901366	+	ENST00000414329.1	ENSP00000309334	ENSG00000174748
PGOHUM00000290291	chr10	116409256	116409475	+	ENST00000451124.1	ENSP00000272348	ENSG00000143977
PGOHUM00000290292	chr10	116577308	116583317	+	ENST00000439233.1	ENSP00000358223	ENSG00000175535
PGOHUM00000290293	chr10	116749905	116751261	+	ENST00000437011.1	ENSP00000359345	ENSG00000122406
PGOHUM00000290294	chr10	118572871	118573620	+	ENST00000449385.1	ENSP00000329033	ENSG00000182902
PGOHUM00000290295	chr10	118643760	118644198	+	ENST00000416399.2	ENSP00000216034	ENSG00000100216
PGOHUM00000290296	chr10	119093140	119093341	+	ENST00000604169.1	ENSP00000274242	ENSG00000145592
PGOHUM00000290297	chr10	119621068	119621880	+	ENST00000231383.8	ENSP00000340879	ENSG00000113456
PGOHUM00000290298	chr10	119638456	119639082	+	ENST00000454541.1	ENSP00000379888	ENSG00000142937
PGOHUM00000290299	chr10	121713607	121713994	+	ENST00000436276.1	ENSP00000318646	ENSG00000134419
PGOHUM00000290310	chr10	122879851	122898024	+	ENST00000368895.2	ENSP00000419126	ENSG00000119965
PGOHUM00000290311	chr10	123991910	123992669	+	ENST00000394192.2	ENSP00000007699	ENSG00000006047
PGOHUM00000290312	chr10	124867510	124868326	+	ENST00000399021.2	ENSP00000377408	ENSG00000181163
PGOHUM00000290313	chr10	125166677	125166937	+	ENST00000415184.1	ENSP00000461930	ENSG00000266472
PGOHUM00000290314	chr10	126272818	126273411	+	ENST00000392696.2	ENSP00000425466	ENSG00000152700
PGOHUM00000290315	chr10	127867881	127868487	+	ENST00000603541.1	ENSP00000302530	ENSG00000169679
PGOHUM00000290316	chr10	130106046	130108481	+	ENST00000435712.1	ENSP00000474204	ENSG00000271079
PGOHUM00000290322	chr10	133481238	133481770	+	ENST00000608946.1	ENSP00000363522	ENSG00000256574
PGOHUM00000290323	chr10	133640789	133642894	+	ENST00000426656.2	ENSP00000316109	ENSG00000164252
PGOHUM00000290324	chr10	133664429	133665106	+	ENST00000623687.1	ENSP00000456539	ENSG00000260596
PGOHUM00000290326	chr10	133740606	133741284	+	ENST00000425409.2	ENSP00000456539	ENSG00000260596
PGOHUM00000290327	chr10	133778246	133778699	+	ENST00000450011.1	ENSP00000347969	ENSG00000198242
PGOHUM00000290328	chr11	86649	87586	-	ENST00000424047.1	ENSP00000318878	ENSG00000176269
PGOHUM00000290334	chr11	243099	243483	-	ENST00000620253.1	ENSP00000424870	ENSG00000153037
PGOHUM00000290335	chr11	303856	304144	-	ENST00000533113.1	ENSP00000318158	ENSG00000062582
PGOHUM00000290337	chr11	3084393	3085443	-	ENST00000431546.1	ENSP00000457299	ENSG00000256206
PGOHUM00000290338	chr11	3335125	3335407	-	ENST00000612290.1	ENSP00000292599	ENSG00000161021
PGOHUM00000290338	chr11	3289311	3289642	-	ENST00000612597.1	ENSP00000292599	ENSG00000161021
PGOHUM00000290340	chr11	3410352	3422496	-	ENST00000448322.2	ENSP00000468599	ENSG00000118894
PGOHUM00000290342	chr11	3429758	3500621	-	ENST00000637148.1	ENSP00000332656	ENSG00000182156
PGOHUM00000290343	chr11	3549745	3550519	-	ENST00000426436.1	ENSP00000346050	ENSG00000145425
PGOHUM00000290345	chr11	3591277	3591615	-	ENST00000415407.1	ENSP00000436134	ENSG00000149823
PGOHUM00000290346	chr11	3599595	3600706	-	ENST00000422682.1	ENSP00000387523	ENSG00000237521
PGOHUM00000290347	chr11	3892398	3892887	-	ENST00000448870.1	ENSP00000419425	ENSG00000196262
PGOHUM00000290349	chr11	3989163	3989463	-	ENST00000531069.1	ENSP00000370125	ENSG00000205581
PGOHUM00000290350	chr11	4146282	4147295	-	ENST00000418718.1	ENSP00000432011	ENSG00000255307
PGOHUM00000290355	chr11	4431323	4432277	-	ENST00000527287.1	ENSP00000302422	ENSG00000196778
PGOHUM00000290356	chr11	4514966	4515924	-	ENST00000414298.1	ENSP00000353343	ENSG00000197790
PGOHUM00000290359	chr11	4722740	4724171	-	ENST00000604166.1	ENSP00000449404	ENSG00000170421
PGOHUM00000290360	chr11	4736178	4737078	-	ENST00000610003.1	ENSP00000323952	ENSG00000176925
PGOHUM00000290363	chr11	4889593	4890596	-	ENST00000418680.1	ENSP00000352305	ENSG00000176895
PGOHUM00000290364	chr11	4937371	4938294	-	ENST00000413596.1	ENSP00000352305	ENSG00000176895
PGOHUM00000290365	chr11	4972943	4973884	-	ENST00000415429.1	ENSP00000352305	ENSG00000176895
PGOHUM00000290366	chr11	5076130	5077066	-	ENST00000427016.1	ENSP00000326232	ENSG00000181609
PGOHUM00000290367	chr11	5120621	5121578	-	ENST00000472867.2	ENSP00000303469	ENSG00000171944
PGOHUM00000290368	chr11	5170351	5171296	-	ENST00000511110.1	ENSP00000341987	ENSG00000187918
PGOHUM00000290369	chr11	5242120	5243537	-	ENST00000433329.1	ENSP00000338082	ENSG00000196565
PGOHUM00000290370	chr11	5291761	5292380	-	ENST00000429046.1	ENSP00000369559	ENSG00000167359
PGOHUM00000290371	chr11	5314772	5315684	-	ENST00000412287.1	ENSP00000369573	ENSG00000183251
PGOHUM00000290373	chr11	5430653	5431602	-	ENST00000510214.1	ENSP00000369559	ENSG00000167359
PGOHUM00000290374	chr11	5468486	5469422	-	ENST00000307165.4	ENSP00000341987	ENSG00000187918
PGOHUM00000290375	chr11	5518441	5524955	-	ENST00000411807.2	ENSP00000219022	ENSG00000102837
PGOHUM00000290376	chr11	5527277	5528174	-	ENST00000515557.1	ENSP00000432011	ENSG00000255307
PGOHUM00000290377	chr11	5551662	5552563	-	ENST00000514607.1	ENSP00000326259	ENSG00000181616
PGOHUM00000290381	chr11	5993876	5994995	-	ENST00000527480.1	ENSP00000373487	ENSG00000111057
PGOHUM00000290383	chr11	6057286	6058275	-	ENST00000572217.2	ENSP00000330338	ENSG00000183313
PGOHUM00000290384	chr11	6066873	6067786	-	ENST00000446117.1	ENSP00000322801	ENSG00000180988
PGOHUM00000290385	chr11	6151641	6152549	-	ENST00000316506.2	ENSP00000432011	ENSG00000255307
PGOHUM00000290386	chr11	6297189	6298606	-	ENST00000605434.1	ENSP00000225235	ENSG00000108239
PGOHUM00000290387	chr11	6488186	6489377	-	ENST00000524809.1	ENSP00000265333	ENSG00000213585
PGOHUM00000290388	chr11	6685891	6686369	-	ENST00000464563.1	ENSP00000346027	ENSG00000122026
PGOHUM00000290389	chr11	6714610	6721880	-	ENST00000531871.3	ENSP00000336872	ENSG00000106608
PGOHUM00000290390	chr11	6843664	6844666	-	ENST00000530632.1	ENSP00000297540	ENSG00000164902
PGOHUM00000290392	chr11	9311284	9311689	-	ENST00000533804.1	ENSP00000449513	ENSG00000205352
PGOHUM00000290394	chr11	9631008	9631359	-	ENST00000527568.1	ENSP00000254190	ENSG00000131873
PGOHUM00000290397	chr11	11182107	11182413	-	ENST00000604663.1	ENSP00000370123	ENSG00000205581
PGOHUM00000290398	chr11	11759101	11759433	-	ENST00000524621.1	ENSP00000222402	ENSG00000078967
PGOHUM00000290399	chr11	11856490	11856859	-	ENST00000530297.1	ENSP00000254810	ENSG00000132475
PGOHUM00000290400	chr11	13685499	13685656	-	ENST00000481845.1	ENSP00000355315	ENSG00000198918
PGOHUM00000290401	chr11	13758111	13758345	-	ENST00000532487.1	ENSP00000421913	ENSG00000164306
PGOHUM00000290402	chr11	14673606	14674555	-	ENST00000525966.1	ENSP00000408880	ENSG00000185787
PGOHUM00000290403	chr11	14987671	14988694	-	ENST00000515189.2	ENSP00000387523	ENSG00000237521
PGOHUM00000290404	chr11	16484084	16484671	-	ENST00000525311.1	ENSP00000285930	ENSG00000085662
PGOHUM00000290405	chr11	16974693	16975013	-	ENST00000459748.1	ENSP00000404375	ENSG00000241343
PGOHUM00000290406	chr11	17137976	17138265	-	ENST00000477436.1	ENSP00000378160	ENSG00000109475
PGOHUM00000290407	chr11	17435672	17436181	-	ENST00000532834.2	ENSP00000356953	ENSG00000143252
PGOHUM00000290409	chr11	18450112	18450868	-	ENST00000535082.1	ENSP00000466999	ENSG00000132471
PGOHUM00000290410	chr11	18490243	18490955	-	ENST00000540201.1	ENSP00000300161	ENSG00000166913
PGOHUM00000290413	chr11	18863558	18864509	-	ENST00000524957.1	ENSP00000305766	ENSG00000170255
PGOHUM00000290414	chr11	18870989	18873462	-	ENST00000525272.1	ENSP00000479539	ENSG00000120254
PGOHUM00000290415	chr11	18886933	18887920	-	ENST00000527164.1	ENSP00000305766	ENSG00000170255
PGOHUM00000290417	chr11	18956055	18957015	-	ENST00000531736.1	ENSP00000305766	ENSG00000170255
PGOHUM00000290418	chr11	18971746	18972703	-	ENST00000527463.1	ENSP00000305766	ENSG00000170255
PGOHUM00000290419	chr11	19029697	19030438	-	ENST00000532323.1	ENSP00000379571	ENSG00000179826
PGOHUM00000290420	chr11	19274540	19275269	-	ENST00000532690.1	ENSP00000368438	ENSG00000132646
PGOHUM00000290421	chr11	23370116	23377644	-	ENST00000604840.1	ENSP00000246535	ENSG00000126249
PGOHUM00000290422	chr11	25140533	25141023	-	ENST00000524920.1	ENSP00000302441	ENSG00000170191
PGOHUM00000290423	chr11	25588475	25588795	-	ENST00000473882.1	ENSP00000404375	ENSG00000241343
PGOHUM00000290424	chr11	27888838	27891033	-	ENST00000530115.1	ENSP00000216281	ENSG00000080824
PGOHUM00000290425	chr11	28144907	28145204	-	ENST00000605824.1	ENSP00000300688	ENSG00000167283
PGOHUM00000290426	chr11	28287235	28287625	-	ENST00000449387.1	ENSP00000460618	ENSG00000134419
PGOHUM00000290427	chr11	29668886	29669628	-	ENST00000528421.1	ENSP00000304405	ENSG00000125944
PGOHUM00000290428	chr11	31280672	31280987	-	ENST00000525280.1	ENSP00000307786	ENSG00000172115
PGOHUM00000290429	chr11	32591793	32592771	-	ENST00000604913.1	ENSP00000376309	ENSG00000170144
PGOHUM00000290430	chr11	33075566	33076460	-	ENST00000527583.1	ENSP00000356701	ENSG00000135845
PGOHUM00000290432	chr11	33787054	33787795	-	ENST00000529152.1	ENSP00000448580	ENSG00000166211
PGOHUM00000290433	chr11	34335118	34336003	-	ENST00000531489.1	ENSP00000301920	ENSG00000168288
PGOHUM00000290434	chr11	34404663	34404949	-	ENST00000405210.1	ENSP00000314030	ENSG00000069345
PGOHUM00000290435	chr11	35860249	35861498	-	ENST00000534205.1	ENSP00000373487	ENSG00000111057
PGOHUM00000290436	chr11	35967010	35968676	-	ENST00000529830.1	ENSP00000380675	ENSG00000214102
PGOHUM00000290437	chr11	35997226	35997675	-	ENST00000478433.1	ENSP00000354739	ENSG00000197958
PGOHUM00000290438	chr11	40083710	40084517	-	ENST00000525564.1	ENSP00000254037	ENSG00000131732
PGOHUM00000290439	chr11	40445304	40447141	-	ENST00000526618.1	ENSP00000331465	ENSG00000198040
PGOHUM00000290440	chr11	43063637	43065932	-	ENST00000603543.1	ENSP00000360645	ENSG00000177239
PGOHUM00000290441	chr11	43262107	43263427	-	ENST00000534639.1	ENSP00000317788	ENSG00000165119
PGOHUM00000290444	chr11	44539778	44540693	-	ENST00000525465.1	ENSP00000416638	ENSG00000148303
PGOHUM00000290449	chr11	47191181	47191542	-	ENST00000473109.2	ENSP00000009589	ENSG00000008988
PGOHUM00000290450	chr11	47905323	47905607	-	ENST00000524963.1	ENSP00000223641	ENSG00000106803
PGOHUM00000290452	chr11	48432217	48433147	-	ENST00000434991.1	ENSP00000329056	ENSG00000185926
PGOHUM00000290453	chr11	48464053	48464977	-	ENST00000532368.1	ENSP00000452277	ENSG00000258817
PGOHUM00000290454	chr11	48486363	48486825	-	ENST00000529879.1	ENSP00000329056	ENSG00000185926
PGOHUM00000290456	chr11	48881723	48902181	-	ENST00000530465.1	ENSP00000422195	ENSG00000164236
PGOHUM00000290459	chr11	48985868	48991881	-	ENST00000531490.2	ENSP00000479562	ENSG00000223417
PGOHUM00000290460	chr11	49010179	49015894	-	ENST00000534734.3	ENSP00000483764	ENSG00000204450
PGOHUM00000290461	chr11	49048271	49050159	-	ENST00000673428.1	ENSP00000296657	ENSG00000164236
PGOHUM00000290462	chr11	49070752	49071000	-	ENST00000529105.1	ENSP00000484873	ENSG00000141446
PGOHUM00000290464	chr11	49117010	49124570	-	ENST00000524985.2	ENSP00000474003	ENSG00000214414
PGOHUM00000290466	chr11	49405091	49415789	-	ENST00000243152.5	ENSP00000263321	ENSG00000077498
PGOHUM00000290468	chr11	49824839	49826724	-	ENST00000528639.2	ENSP00000272395	ENSG00000144015
PGOHUM00000290469	chr11	49833140	49839320	-	ENST00000526452.2	ENSP00000244891	ENSG00000124900
PGOHUM00000290471	chr11	49854080	49859402	-	ENST00000532033.1	ENSP00000479562	ENSG00000223417
PGOHUM00000290471	chr11	49843488	49846533	-	ENST00000582128.1	ENSP00000479562	ENSG00000223417
PGOHUM00000290472	chr11	49871826	49874067	-	ENST00000526053.1	ENSP00000474678	ENSG00000223417
PGOHUM00000290473	chr11	49892262	49893777	-	ENST00000525742.1	ENSP00000422195	ENSG00000164236
PGOHUM00000290474	chr11	49898267	49899186	-	ENST00000532342.1	ENSP00000367664	ENSG00000221840
PGOHUM00000290476	chr11	49917391	49918478	-	ENST00000529103.1	ENSP00000329056	ENSG00000185926
PGOHUM00000290477	chr11	49920312	49921414	-	ENST00000533579.1	ENSP00000412752	ENSG00000237388
PGOHUM00000290482	chr11	50100892	50102898	-	ENST00000526931.2	ENSP00000477837	ENSG00000263001
PGOHUM00000290483	chr11	50246554	50247761	-	ENST00000529200.1	ENSP00000297373	ENSG00000164776
PGOHUM00000290486	chr11	54635037	54635955	-	ENST00000533375.1	ENSP00000452277	ENSG00000258817
PGOHUM00000290487	chr11	54657120	54657716	-	ENST00000530815.1	ENSP00000329056	ENSG00000185926
PGOHUM00000290489	chr11	55291883	55298270	-	ENST00000530412.1	ENSP00000244891	ENSG00000124900
PGOHUM00000290491	chr11	55302290	55305060	-	ENST00000534192.1	ENSP00000474678	ENSG00000223417
PGOHUM00000290492	chr11	55867569	55874537	-	ENST00000533973.1	ENSP00000422195	ENSG00000164236
PGOHUM00000290493	chr11	55903341	55904278	-	ENST00000423705.1	ENSP00000487204	ENSG00000281038
PGOHUM00000290494	chr11	55948120	55948924	-	ENST00000528901.1	ENSP00000311477	ENSG00000174970
PGOHUM00000290495	chr11	55957216	55957630	-	ENST00000527244.1	ENSP00000353988	ENSG00000170683
PGOHUM00000290496	chr11	55979398	55980103	-	ENST00000529916.1	ENSP00000387523	ENSG00000237521
PGOHUM00000290497	chr11	56015017	56015957	-	ENST00000532761.1	ENSP00000278409	ENSG00000149133
PGOHUM00000290498	chr11	56132666	56133494	-	ENST00000532955.1	ENSP00000325381	ENSG00000181518
PGOHUM00000290498	chr11	56116639	56117256	-	ENST00000534395.1	ENSP00000325381	ENSG00000181518
PGOHUM00000290498	chr11	56097244	56097384	-	ENST00000526965.1	ENSP00000325381	ENSG00000181518
PGOHUM00000290499	chr11	56142516	56143387	-	ENST00000534608.1	ENSP00000323853	ENSG00000181752
PGOHUM00000290500	chr11	56188379	56189251	-	ENST00000395193.2	ENSP00000323853	ENSG00000181752
PGOHUM00000290501	chr11	56205125	56205625	-	ENST00000532142.1	ENSP00000417110	ENSG00000121579
PGOHUM00000290502	chr11	56296541	56297471	-	ENST00000529291.1	ENSP00000303864	ENSG00000172154
PGOHUM00000290503	chr11	56331347	56332488	-	ENST00000528813.1	ENSP00000259963	ENSG00000137414
PGOHUM00000290504	chr11	56479492	56480427	-	ENST00000529003.1	ENSP00000323354	ENSG00000181371
PGOHUM00000290505	chr11	56500300	56501271	-	ENST00000526140.1	ENSP00000323354	ENSG00000181371
PGOHUM00000290506	chr11	56512235	56513171	-	ENST00000530227.1	ENSP00000323354	ENSG00000181371
PGOHUM00000290507	chr11	56526568	56527503	-	ENST00000529703.1	ENSP00000323354	ENSG00000181371
PGOHUM00000290508	chr11	56597426	56598362	-	ENST00000433944.1	ENSP00000436004	ENSG00000254834
PGOHUM00000290509	chr11	56619779	56620810	-	ENST00000532136.2	ENSP00000432417	ENSG00000255223
PGOHUM00000290510	chr11	56633164	56634103	-	ENST00000529730.1	ENSP00000306657	ENSG00000172362
PGOHUM00000290512	chr11	56736316	56736462	-	ENST00000525668.1	ENSP00000360122	ENSG00000087460
PGOHUM00000290515	chr11	56790206	56790965	-	ENST00000525251.1	ENSP00000310788	ENSG00000174957
PGOHUM00000290516	chr11	56801856	56802794	-	ENST00000440707.1	ENSP00000342448	ENSG00000187612
PGOHUM00000290517	chr11	57576292	57577080	-	ENST00000483219.1	ENSP00000362744	ENSG00000198034
PGOHUM00000290518	chr11	57718044	57718530	-	ENST00000530952.1	ENSP00000419425	ENSG00000196262
PGOHUM00000290520	chr11	57870322	57870571	-	ENST00000530974.1	ENSP00000339720	ENSG00000189043
PGOHUM00000290522	chr11	57945598	57946414	-	ENST00000532527.1	ENSP00000393889	ENSG00000231861
PGOHUM00000290523	chr11	58040708	58041660	-	ENST00000431428.1	ENSP00000418685	ENSG00000283187
PGOHUM00000290524	chr11	58072378	58075438	-	ENST00000531556.1	ENSP00000333934	ENSG00000066651
PGOHUM00000290527	chr11	58242043	58243097	-	ENST00000525903.1	ENSP00000326381	ENSG00000156976
PGOHUM00000290528	chr11	58291826	58292765	-	ENST00000610280.1	ENSP00000314324	ENSG00000180475
PGOHUM00000290529	chr11	58317637	58318375	-	ENST00000529327.1	ENSP00000306657	ENSG00000172362
PGOHUM00000290532	chr11	58354004	58354499	-	ENST00000528539.1	ENSP00000288699	ENSG00000157851
PGOHUM00000290535	chr11	58748999	58761053	-	ENST00000526644.1	ENSP00000340200	ENSG00000149124
PGOHUM00000290536	chr11	58796237	58796854	-	ENST00000529148.1	ENSP00000351380	ENSG00000198498
PGOHUM00000290537	chr11	58967596	58968291	-	ENST00000525517.1	ENSP00000265717	ENSG00000005249
PGOHUM00000290538	chr11	58995439	58999689	-	ENST00000531997.1	ENSP00000287275	ENSG00000156689
PGOHUM00000290539	chr11	59142121	59142610	-	ENST00000529891.1	ENSP00000265717	ENSG00000005249
PGOHUM00000290540	chr11	59263389	59263802	-	ENST00000531577.1	ENSP00000451078	ENSG00000140107
PGOHUM00000290541	chr11	59287339	59289486	-	ENST00000532980.3	ENSP00000354335	ENSG00000197629
PGOHUM00000290542	chr11	59309681	59310576	-	ENST00000534535.1	ENSP00000320302	ENSG00000176495
PGOHUM00000290544	chr11	59332757	59334086	-	ENST00000524992.1	ENSP00000320302	ENSG00000176495
PGOHUM00000290545	chr11	59391354	59392292	-	ENST00000528843.1	ENSP00000303096	ENSG00000172320
PGOHUM00000290547	chr11	62011751	62012602	-	ENST00000491725.1	ENSP00000341885	ENSG00000140988
PGOHUM00000290548	chr11	62072882	62073052	-	ENST00000529409.1	ENSP00000296802	ENSG00000164346
PGOHUM00000290549	chr11	62936427	62959852	-	ENST00000645905.1	ENSP00000445946	ENSG00000197901
PGOHUM00000290550	chr11	63032503	63033103	-	ENST00000536213.1	ENSP00000344936	ENSG00000164611
PGOHUM00000290552	chr11	63237957	63239114	-	ENST00000538233.1	ENSP00000435614	ENSG00000196600
PGOHUM00000290553	chr11	63265836	63266256	-	ENST00000538772.1	ENSP00000435614	ENSG00000196600
PGOHUM00000290554	chr11	63698596	63698764	-	ENST00000604083.1	ENSP00000430682	ENSG00000147416
PGOHUM00000290555	chr11	63834667	63834943	-	ENST00000538089.1	ENSP00000300688	ENSG00000167283
PGOHUM00000290557	chr11	65145691	65145972	-	ENST00000527837.1	ENSP00000398064	ENSG00000181061
PGOHUM00000290558	chr11	65160194	65160382	-	ENST00000533651.1	ENSP00000295645	ENSG00000163440
PGOHUM00000290559	chr11	65175035	65175487	-	ENST00000526979.1	ENSP00000359991	ENSG00000171314
PGOHUM00000290560	chr11	65514403	65514923	-	ENST00000603826.1	ENSP00000272348	ENSG00000143977
PGOHUM00000290561	chr11	65983679	65984331	-	ENST00000533995.1	ENSP00000250489	ENSG00000165782
PGOHUM00000290562	chr11	66761575	66762399	-	ENST00000528754.1	ENSP00000225698	ENSG00000108561
PGOHUM00000290563	chr11	66771246	66771667	-	ENST00000355274.4	ENSP00000366525	ENSG00000087086
PGOHUM00000290564	chr11	67195569	67196126	-	ENST00000621658.1	ENSP00000381974	ENSG00000182670
PGOHUM00000290565	chr11	67612837	67616257	-	ENST00000514950.1	ENSP00000374036	ENSG00000089169
PGOHUM00000290566	chr11	67682772	67683058	-	ENST00000472498.2	ENSP00000274242	ENSG00000145592
PGOHUM00000290567	chr11	67711702	67716005	-	ENST00000530315.1	ENSP00000227471	ENSG00000110057
PGOHUM00000290568	chr11	67722483	67723455	-	ENST00000524910.1	ENSP00000387523	ENSG00000237521
PGOHUM00000290569	chr11	67735608	67736559	-	ENST00000532901.1	ENSP00000387523	ENSG00000237521
PGOHUM00000290570	chr11	67749043	67756968	-	ENST00000531603.1	ENSP00000384594	ENSG00000166979
PGOHUM00000290571	chr11	67793196	67805313	-	ENST00000528684.5	ENSP00000389710	ENSG00000118894
PGOHUM00000290572	chr11	67812557	67873367	-	ENST00000611822.1	ENSP00000332656	ENSG00000182156
PGOHUM00000290573	chr11	67925651	67926431	-	ENST00000480160.1	ENSP00000346050	ENSG00000145425
PGOHUM00000290575	chr11	67965873	67966227	-	ENST00000527532.1	ENSP00000436867	ENSG00000149823
PGOHUM00000290576	chr11	67974286	67975243	-	ENST00000533891.1	ENSP00000387523	ENSG00000237521
PGOHUM00000290577	chr11	68488609	68488840	-	ENST00000531434.1	ENSP00000398290	ENSG00000170906
PGOHUM00000290579	chr11	69737298	69738017	-	ENST00000413963.2	ENSP00000307197	ENSG00000172404
PGOHUM00000290580	chr11	70278921	70279297	-	ENST00000534148.1	ENSP00000296417	ENSG00000164032
PGOHUM00000290582	chr11	71506061	71506380	-	ENST00000532468.2	ENSP00000271638	ENSG00000163191
PGOHUM00000290585	chr11	71938671	71939544	-	ENST00000524791.1	ENSP00000461910	ENSG00000265681
PGOHUM00000290586	chr11	72249856	72251288	-	ENST00000542775.1	ENSP00000233668	ENSG00000115325
PGOHUM00000290588	chr11	73850469	73851211	-	ENST00000536923.1	ENSP00000418810	ENSG00000160124
PGOHUM00000290589	chr11	73921665	73922196	-	ENST00000543613.1	ENSP00000228825	ENSG00000111229
PGOHUM00000290590	chr11	73991283	73992180	-	ENST00000534962.1	ENSP00000335306	ENSG00000121570
PGOHUM00000290591	chr11	73994972	73996151	-	ENST00000544832.1	ENSP00000429491	ENSG00000176853
PGOHUM00000290593	chr11	74738478	74738796	-	ENST00000461163.2	ENSP00000404375	ENSG00000241343
PGOHUM00000290594	chr11	75071148	75072052	-	ENST00000413438.1	ENSP00000304846	ENSG00000171561
PGOHUM00000290596	chr11	75131138	75131880	-	ENST00000525935.1	ENSP00000304846	ENSG00000171561
PGOHUM00000290597	chr11	75228322	75228657	-	ENST00000531576.1	ENSP00000443236	ENSG00000180776
PGOHUM00000290598	chr11	75911204	75911628	-	ENST00000525622.1	ENSP00000257905	ENSG00000135447
PGOHUM00000290599	chr11	75942129	75942435	-	ENST00000530091.1	ENSP00000376076	ENSG00000116030
PGOHUM00000290600	chr11	76694041	76719801	-	ENST00000531117.2	ENSP00000254854	ENSG00000132518
PGOHUM00000290601	chr11	77813319	77813676	-	ENST00000404439.2	ENSP00000009589	ENSG00000008988
PGOHUM00000290602	chr11	77868722	77869195	-	ENST00000495378.1	ENSP00000346027	ENSG00000122026
PGOHUM00000290603	chr11	77914990	77915275	-	ENST00000532139.2	ENSP00000357545	ENSG00000183807
PGOHUM00000290604	chr11	80653429	80653988	-	ENST00000524544.1	ENSP00000440048	ENSG00000170540
PGOHUM00000290605	chr11	81555910	81556425	-	ENST00000528711.1	ENSP00000354665	ENSG00000198695
PGOHUM00000290606	chr11	81842435	81842669	-	ENST00000605877.1	ENSP00000230050	ENSG00000112306
PGOHUM00000290608	chr11	83040806	83041403	-	ENST00000530976.1	ENSP00000385621	ENSG00000147403
PGOHUM00000290609	chr11	83106580	83106961	-	ENST00000527291.1	ENSP00000258424	ENSG00000135940
PGOHUM00000290610	chr11	83111060	83111442	-	ENST00000525775.1	ENSP00000384304	ENSG00000197223
PGOHUM00000290611	chr11	83789977	83791578	-	ENST00000528055.1	ENSP00000381034	ENSG00000170677
PGOHUM00000290613	chr11	84545131	84546846	-	ENST00000529511.2	ENSP00000447782	ENSG00000135486
PGOHUM00000290614	chr11	84997226	84997768	-	ENST00000532151.2	ENSP00000400175	ENSG00000067560
PGOHUM00000290615	chr11	85020785	85021655	-	ENST00000525816.1	ENSP00000338095	ENSG00000092199
PGOHUM00000290616	chr11	85336075	85336572	-	ENST00000528836.1	ENSP00000262241	ENSG00000089902
PGOHUM00000290617	chr11	85452282	85453698	-	ENST00000533748.1	ENSP00000356520	ENSG00000135829
PGOHUM00000290618	chr11	86821143	86821728	-	ENST00000605633.1	ENSP00000315702	ENSG00000115540
PGOHUM00000290619	chr11	86832540	86833449	-	ENST00000526052.1	ENSP00000310488	ENSG00000174667
PGOHUM00000290621	chr11	87094734	87096585	-	ENST00000527404.1	ENSP00000347858	ENSG00000101966
PGOHUM00000290622	chr11	87258851	87259259	-	ENST00000528959.1	ENSP00000216034	ENSG00000100216
PGOHUM00000290624	chr11	87329407	87330052	-	ENST00000526365.1	ENSP00000223321	ENSG00000106588
PGOHUM00000290625	chr11	87480736	87481297	-	ENST00000528472.1	ENSP00000410354	ENSG00000029993
PGOHUM00000290626	chr11	87815035	87816157	-	ENST00000528913.1	ENSP00000354554	ENSG00000198727
PGOHUM00000290627	chr11	88408179	88409223	-	ENST00000515281.1	ENSP00000229239	ENSG00000111640
PGOHUM00000290628	chr11	89293745	89294246	-	ENST00000532876.1	ENSP00000336687	ENSG00000122565
PGOHUM00000290629	chr11	89498748	89499198	-	ENST00000532005.1	ENSP00000355657	ENSG00000168148
PGOHUM00000290630	chr11	89723482	89727253	-	ENST00000530980.1	ENSP00000244891	ENSG00000124900
PGOHUM00000290633	chr11	89863848	89865550	-	ENST00000529293.1	ENSP00000422195	ENSG00000164236
PGOHUM00000290636	chr11	89895799	89900449	-	ENST00000531260.1	ENSP00000263577	ENSG00000064309
PGOHUM00000290638	chr11	89981441	89989559	-	ENST00000524374.1	ENSP00000479562	ENSG00000223417
PGOHUM00000290638	chr11	89955146	89957165	-	ENST00000526848.1	ENSP00000479562	ENSG00000223417
PGOHUM00000290638	chr11	89954593	89954908	-	ENST00000618202.1	ENSP00000479562	ENSG00000223417
PGOHUM00000290640	chr11	89993536	89999741	-	ENST00000532014.1	ENSP00000479562	ENSG00000223417
PGOHUM00000290641	chr11	90017611	90024511	-	ENST00000525033.1	ENSP00000483764	ENSG00000204450
PGOHUM00000290642	chr11	90051837	90053736	-	ENST00000530158.1	ENSP00000422195	ENSG00000164236
PGOHUM00000290643	chr11	90057605	90062999	-	ENST00000531233.3	ENSP00000332969	ENSG00000189253
PGOHUM00000290644	chr11	90074839	90075096	-	ENST00000527814.2	ENSP00000484873	ENSG00000141446
PGOHUM00000290645	chr11	90098421	90098817	-	ENST00000529682.1	ENSP00000395086	ENSG00000124900
PGOHUM00000290646	chr11	91114724	91115951	-	ENST00000526582.1	ENSP00000354970	ENSG00000117859
PGOHUM00000290647	chr11	91949731	91950034	-	ENST00000527023.1	ENSP00000259818	ENSG00000137285
PGOHUM00000290648	chr11	92336032	92336496	-	ENST00000455818.3	ENSP00000367042	ENSG00000147123
PGOHUM00000290649	chr11	92366496	92367250	-	ENST00000503887.1	ENSP00000359991	ENSG00000171314
PGOHUM00000290650	chr11	92498152	92498935	-	ENST00000471604.2	ENSP00000346050	ENSG00000145425
PGOHUM00000290652	chr11	93221486	93221630	-	ENST00000531740.1	ENSP00000286953	ENSG00000156411
PGOHUM00000290653	chr11	93609760	93610333	-	ENST00000527217.1	ENSP00000303584	ENSG00000156239
PGOHUM00000290654	chr11	93998643	93999218	-	ENST00000539521.1	ENSP00000298556	ENSG00000165704
PGOHUM00000290656	chr11	94188449	94188997	-	ENST00000397300.2	ENSP00000228825	ENSG00000111229
PGOHUM00000290657	chr11	95756959	95757442	-	ENST00000611253.1	ENSP00000231803	ENSG00000068078
PGOHUM00000290658	chr11	96642671	96643225	-	ENST00000529375.1	ENSP00000378152	ENSG00000166971
PGOHUM00000290659	chr11	97000274	97000711	-	ENST00000528254.1	ENSP00000237380	ENSG00000118579
PGOHUM00000290660	chr11	97086160	97086682	-	ENST00000604675.1	ENSP00000419380	ENSG00000101911
PGOHUM00000290661	chr11	98130239	98131198	-	ENST00000531194.1	ENSP00000396402	ENSG00000188227
PGOHUM00000290662	chr11	98565074	98566827	-	ENST00000527289.1	ENSP00000270649	ENSG00000142556
PGOHUM00000290663	chr11	101765935	101769961	-	ENST00000530032.1	ENSP00000336831	ENSG00000120756
PGOHUM00000290665	chr11	102751070	102754943	-	ENST00000540293.1	ENSP00000322788	ENSG00000196611
PGOHUM00000290669	chr11	102963460	102966628	-	ENST00000615334.1	ENSP00000260228	ENSG00000137674
PGOHUM00000290671	chr11	103402013	103402586	-	ENST00000526563.2	ENSP00000354982	ENSG00000198938
PGOHUM00000290672	chr11	103402588	103403422	-	ENST00000527233.2	ENSP00000354632	ENSG00000198899
PGOHUM00000290673	chr11	103403512	103404167	-	ENST00000532655.1	ENSP00000354876	ENSG00000198712
PGOHUM00000290674	chr11	103404309	103405834	-	ENST00000529569.1	ENSP00000354499	ENSG00000198804
PGOHUM00000290675	chr11	103406213	103407241	-	ENST00000528255.1	ENSP00000355046	ENSG00000198763
PGOHUM00000290676	chr11	103407441	103408376	-	ENST00000522384.2	ENSP00000354687	ENSG00000198888
PGOHUM00000290678	chr11	104903453	104909915	-	ENST00000532441.5	ENSP00000376857	ENSG00000196954
PGOHUM00000290679	chr11	104975356	104976116	-	ENST00000641024.1	ENSP00000435536	ENSG00000137752
PGOHUM00000290681	chr11	105063345	105071541	-	ENST00000526830.1	ENSP00000435536	ENSG00000137752
PGOHUM00000290682	chr11	105092486	105101414	-	ENST00000638172.1	ENSP00000435536	ENSG00000137752
PGOHUM00000290683	chr11	105122661	105123339	-	ENST00000526345.1	ENSP00000344132	ENSG00000137752
PGOHUM00000290684	chr11	105194440	105194946	-	ENST00000529862.1	ENSP00000393371	ENSG00000230855
PGOHUM00000290686	chr11	106826392	106827890	-	ENST00000531301.1	ENSP00000438505	ENSG00000121350
PGOHUM00000290687	chr11	107403404	107404589	-	ENST00000417747.1	ENSP00000445370	ENSG00000073584
PGOHUM00000290688	chr11	107585901	107586903	-	ENST00000604056.1	ENSP00000307432	ENSG00000172340
PGOHUM00000290689	chr11	107600379	107600868	-	ENST00000532684.1	ENSP00000386703	ENSG00000138382
PGOHUM00000290690	chr11	107642887	107643871	-	ENST00000530968.1	ENSP00000233892	ENSG00000115540
PGOHUM00000290691	chr11	107736009	107738718	-	ENST00000528257.1	ENSP00000434731	ENSG00000162627
PGOHUM00000290692	chr11	108690289	108690956	-	ENST00000492327.1	ENSP00000341885	ENSG00000140988
PGOHUM00000290693	chr11	108727741	108730104	-	ENST00000533503.1	ENSP00000374302	ENSG00000168803
PGOHUM00000290694	chr11	108822333	108822650	-	ENST00000533731.1	ENSP00000307786	ENSG00000172115
PGOHUM00000290696	chr11	109637468	109638128	-	ENST00000525638.1	ENSP00000275603	ENSG00000146731
PGOHUM00000290697	chr11	109907004	109907741	-	ENST00000531132.1	ENSP00000420588	ENSG00000108064
PGOHUM00000290698	chr11	109985243	109985660	-	ENST00000603241.1	ENSP00000323050	ENSG00000101773
PGOHUM00000290700	chr11	110876994	110877177	-	ENST00000530590.1	ENSP00000354554	ENSG00000198727
PGOHUM00000290702	chr11	111107060	111107750	-	ENST00000604639.1	ENSP00000265260	ENSG00000081154
PGOHUM00000290703	chr11	111670956	111672404	-	ENST00000425960.1	ENSP00000449404	ENSG00000170421
PGOHUM00000290704	chr11	111889199	111889474	-	ENST00000494116.1	ENSP00000418082	ENSG00000197756
PGOHUM00000290705	chr11	111945639	111946892	-	ENST00000530827.2	ENSP00000378160	ENSG00000109475
PGOHUM00000290706	chr11	112029858	112030367	-	ENST00000428428.1	ENSP00000306614	ENSG00000171960
PGOHUM00000290707	chr11	112036627	112036863	-	ENST00000604143.1	ENSP00000407540	ENSG00000241468
PGOHUM00000290708	chr11	112267290	112268371	-	ENST00000526466.1	ENSP00000216218	ENSG00000100380
PGOHUM00000290709	chr11	112461468	112461920	-	ENST00000463396.2	ENSP00000347969	ENSG00000198242
PGOHUM00000290710	chr11	113751116	113751286	-	ENST00000479709.1	ENSP00000245458	ENSG00000213741
PGOHUM00000290711	chr11	113820856	113821885	-	ENST00000536944.2	ENSP00000323424	ENSG00000143319
PGOHUM00000290712	chr11	114512706	114513431	-	ENST00000543705.1	ENSP00000374237	ENSG00000204361
PGOHUM00000290713	chr11	115538869	115539384	-	ENST00000537926.1	ENSP00000366525	ENSG00000087086
PGOHUM00000290714	chr11	115950196	115950801	-	ENST00000475768.1	ENSP00000309334	ENSG00000174748
PGOHUM00000290715	chr11	115951105	115951491	-	ENST00000478870.1	ENSP00000359345	ENSG00000122406
PGOHUM00000290716	chr11	117117794	117119181	-	ENST00000447151.1	ENSP00000300291	ENSG00000167005
PGOHUM00000290717	chr11	117336256	117336631	-	ENST00000603578.1	ENSP00000449513	ENSG00000205352
PGOHUM00000290718	chr11	118208932	118209211	-	ENST00000517602.2	ENSP00000233893	ENSG00000115541
PGOHUM00000290719	chr11	118322789	118323083	-	ENST00000525856.1	ENSP00000338783	ENSG00000135702
PGOHUM00000290720	chr11	118688033	118690599	-	ENST00000531328.2	ENSP00000264029	ENSG00000118094
PGOHUM00000290721	chr11	118833846	118834556	-	ENST00000531054.1	ENSP00000480946	ENSG00000230667
PGOHUM00000290722	chr11	119003012	119003446	-	ENST00000469465.1	ENSP00000468402	ENSG00000198242
PGOHUM00000290723	chr11	119005727	119005934	-	ENST00000527269.1	ENSP00000347188	ENSG00000168301
PGOHUM00000290724	chr11	119444991	119445519	-	ENST00000529668.1	ENSP00000452398	ENSG00000258873
PGOHUM00000290725	chr11	119602875	119604306	-	ENST00000533003.1	ENSP00000449404	ENSG00000170421
PGOHUM00000290726	chr11	119821304	119822129	-	ENST00000527539.1	ENSP00000399542	ENSG00000237889
PGOHUM00000290727	chr11	120619934	120620267	-	ENST00000529735.1	ENSP00000284811	ENSG00000154582
PGOHUM00000290728	chr11	120936102	120936654	-	ENST00000532126.1	ENSP00000369904	ENSG00000189403
PGOHUM00000290729	chr11	121250270	121250978	-	ENST00000461747.2	ENSP00000362744	ENSG00000198034
PGOHUM00000290730	chr11	121361854	121362865	-	ENST00000527904.1	ENSP00000361107	ENSG00000107779
PGOHUM00000290731	chr11	121426645	121427416	-	ENST00000603448.1	ENSP00000375940	ENSG00000071994
PGOHUM00000290733	chr11	123049787	123050353	-	ENST00000497201.2	ENSP00000348849	ENSG00000197728
PGOHUM00000290734	chr11	123135923	123136376	-	ENST00000527351.1	ENSP00000367284	ENSG00000069509
PGOHUM00000290737	chr11	123597946	123599452	-	ENST00000528675.1	ENSP00000362110	ENSG00000183431
PGOHUM00000290738	chr11	123841006	123841876	-	ENST00000529831.1	ENSP00000311038	ENSG00000196099
PGOHUM00000290739	chr11	123861822	123862521	-	ENST00000531567.1	ENSP00000311038	ENSG00000196099
PGOHUM00000290740	chr11	124093592	124094532	-	ENST00000525892.2	ENSP00000323895	ENSG00000197309
PGOHUM00000290741	chr11	124105100	124105968	-	ENST00000392758.2	ENSP00000323895	ENSG00000197309
PGOHUM00000290742	chr11	124324871	124325789	-	ENST00000526868.1	ENSP00000330280	ENSG00000197125
PGOHUM00000290743	chr11	124338783	124339662	-	ENST00000525146.1	ENSP00000364152	ENSG00000204293
PGOHUM00000290744	chr11	124357560	124358469	-	ENST00000533932.1	ENSP00000364152	ENSG00000204293
PGOHUM00000290745	chr11	124365634	124366551	-	ENST00000419328.2	ENSP00000364152	ENSG00000204293
PGOHUM00000290746	chr11	124376877	124377801	-	ENST00000427511.1	ENSP00000364152	ENSG00000204293
PGOHUM00000290747	chr11	124404234	124405102	-	ENST00000534542.1	ENSP00000364152	ENSG00000204293
PGOHUM00000290748	chr11	124480999	124481923	-	ENST00000419756.2	ENSP00000307159	ENSG00000170953
PGOHUM00000290749	chr11	124516311	124517242	-	ENST00000529692.1	ENSP00000330280	ENSG00000197125
PGOHUM00000290750	chr11	124538500	124539334	-	ENST00000533869.1	ENSP00000346611	ENSG00000196661
PGOHUM00000290751	chr11	124807822	124808269	-	ENST00000533974.1	ENSP00000415246	ENSG00000168894
PGOHUM00000290752	chr11	126179497	126179698	-	ENST00000526949.1	ENSP00000334754	ENSG00000187079
PGOHUM00000290753	chr11	126278257	126278577	-	ENST00000476981.3	ENSP00000387688	ENSG00000182899
PGOHUM00000290754	chr11	126376773	126376893	-	ENST00000616637.1	ENSP00000476411	ENSG00000143226
PGOHUM00000290756	chr11	127940913	127941654	-	ENST00000526843.2	ENSP00000307197	ENSG00000172404
PGOHUM00000290757	chr11	128880325	128880668	-	ENST00000531824.1	ENSP00000458286	ENSG00000129194
PGOHUM00000290758	chr11	129295286	129296481	-	ENST00000531501.2	ENSP00000322265	ENSG00000177842
PGOHUM00000290759	chr11	130032866	130033220	-	ENST00000526184.1	ENSP00000386652	ENSG00000103363
PGOHUM00000290760	chr11	130082495	130082781	-	ENST00000487566.1	ENSP00000378160	ENSG00000109475
PGOHUM00000290761	chr11	130285023	130285833	-	ENST00000526902.1	ENSP00000296597	ENSG00000164182
PGOHUM00000290762	chr11	130544643	130544856	-	ENST00000525240.1	ENSP00000381856	ENSG00000214736
PGOHUM00000290763	chr11	130546799	130547429	-	ENST00000532665.1	ENSP00000363591	ENSG00000030110
PGOHUM00000290764	chr11	130789231	130791025	-	ENST00000531876.1	ENSP00000365694	ENSG00000204569
PGOHUM00000290765	chr11	131770795	131771638	-	ENST00000604842.1	ENSP00000398115	ENSG00000198522
PGOHUM00000290766	chr11	133864877	133865627	-	ENST00000529222.1	ENSP00000263097	ENSG00000064666
PGOHUM00000290768	chr11	134316782	134317088	-	ENST00000525536.1	ENSP00000334216	ENSG00000186009
PGOHUM00000290770	chr11	123312	126123	+	ENST00000605013.1	ENSP00000160740	ENSG00000079432
PGOHUM00000290775	chr11	1792553	1792870	+	ENST00000445859.1	ENSP00000404375	ENSG00000241343
PGOHUM00000290777	chr11	2771356	2771577	+	ENST00000448769.1	ENSP00000297564	ENSG00000164919
PGOHUM00000290779	chr11	3276045	3276390	+	ENST00000449019.2	ENSP00000347988	ENSG00000128609
PGOHUM00000290780	chr11	3321862	3322202	+	ENST00000433858.3	ENSP00000347988	ENSG00000128609
PGOHUM00000290781	chr11	3401759	3408810	+	ENST00000450217.3	ENSP00000340009	ENSG00000189366
PGOHUM00000290783	chr11	3609901	3637549	+	ENST00000451043.6	ENSP00000423866	ENSG00000138741
PGOHUM00000290785	chr11	3961277	3961538	+	ENST00000529141.1	ENSP00000367453	ENSG00000176244
PGOHUM00000290786	chr11	4018948	4019118	+	ENST00000489592.1	ENSP00000245458	ENSG00000213741
PGOHUM00000290791	chr11	4418060	4419011	+	ENST00000435309.2	ENSP00000322593	ENSG00000176893
PGOHUM00000290792	chr11	4474813	4475755	+	ENST00000531655.1	ENSP00000302422	ENSG00000196778
PGOHUM00000290795	chr11	4786754	4787705	+	ENST00000433299.1	ENSP00000369744	ENSG00000280021
PGOHUM00000290796	chr11	4832133	4833072	+	ENST00000421277.1	ENSP00000352305	ENSG00000176895
PGOHUM00000290798	chr11	5015138	5016079	+	ENST00000447547.1	ENSP00000322593	ENSG00000176893
PGOHUM00000290799	chr11	5037013	5037951	+	ENST00000427973.1	ENSP00000369728	ENSG00000205495
PGOHUM00000290800	chr11	5092676	5093611	+	ENST00000452083.1	ENSP00000322088	ENSG00000176787
PGOHUM00000290801	chr11	5104153	5105084	+	ENST00000450596.1	ENSP00000369728	ENSG00000205495
PGOHUM00000290802	chr11	5354692	5355578	+	ENST00000450768.1	ENSP00000317441	ENSG00000078053
PGOHUM00000290803	chr11	5362615	5362849	+	ENST00000445629.1	ENSP00000257262	ENSG00000134825
PGOHUM00000290804	chr11	5560967	5561917	+	ENST00000435337.1	ENSP00000432011	ENSG00000255307
PGOHUM00000290805	chr11	5719290	5720212	+	ENST00000439752.1	ENSP00000322801	ENSG00000180988
PGOHUM00000290808	chr11	5800364	5801297	+	ENST00000413417.1	ENSP00000322801	ENSG00000180988
PGOHUM00000290809	chr11	5873960	5874892	+	ENST00000452394.1	ENSP00000321426	ENSG00000180974
PGOHUM00000290810	chr11	5903767	5904448	+	ENST00000616746.1	ENSP00000321426	ENSG00000180974
PGOHUM00000290811	chr11	6128610	6129556	+	ENST00000316517.3	ENSP00000321196	ENSG00000180919
PGOHUM00000290812	chr11	7728400	7729337	+	ENST00000609613.1	ENSP00000334115	ENSG00000186306
PGOHUM00000290814	chr11	7783697	7784407	+	ENST00000480271.1	ENSP00000361076	ENSG00000148303
PGOHUM00000290816	chr11	7977481	7977708	+	ENST00000527162.1	ENSP00000297564	ENSG00000164919
PGOHUM00000290817	chr11	9094377	9095890	+	ENST00000533985.1	ENSP00000449404	ENSG00000170421
PGOHUM00000290818	chr11	9606142	9606609	+	ENST00000475608.1	ENSP00000378396	ENSG00000198242
PGOHUM00000290822	chr11	11135482	11137658	+	ENST00000529697.1	ENSP00000322811	ENSG00000166669
PGOHUM00000290824	chr11	11239759	11240280	+	ENST00000531961.1	ENSP00000354813	ENSG00000198786
PGOHUM00000290826	chr11	13152200	13152348	+	ENST00000530684.1	ENSP00000312606	ENSG00000117448
PGOHUM00000290827	chr11	13478333	13479037	+	ENST00000526860.1	ENSP00000392936	ENSG00000223638
PGOHUM00000290828	chr11	13488612	13489390	+	ENST00000532318.1	ENSP00000360782	ENSG00000165688
PGOHUM00000290830	chr11	13756027	13757560	+	ENST00000526649.1	ENSP00000281453	ENSG00000151725
PGOHUM00000290831	chr11	14440787	14441677	+	ENST00000534211.1	ENSP00000477755	ENSG00000142541
PGOHUM00000290833	chr11	17052025	17053024	+	ENST00000526721.2	ENSP00000387523	ENSG00000237521
PGOHUM00000290834	chr11	17193489	17194308	+	ENST00000496042.1	ENSP00000294189	ENSG00000162244
PGOHUM00000290835	chr11	17228279	17229151	+	ENST00000494359.1	ENSP00000341885	ENSG00000140988
PGOHUM00000290836	chr11	18106583	18106841	+	ENST00000529959.1	ENSP00000319393	ENSG00000181061
PGOHUM00000290837	chr11	18153277	18154255	+	ENST00000524640.1	ENSP00000333800	ENSG00000183695
PGOHUM00000290839	chr11	18665050	18665548	+	ENST00000537438.1	ENSP00000436036	ENSG00000112081
PGOHUM00000290840	chr11	18836304	18837081	+	ENST00000611319.1	ENSP00000333800	ENSG00000183695
PGOHUM00000290841	chr11	20574186	20575042	+	ENST00000525121.2	ENSP00000343040	ENSG00000189403
PGOHUM00000290842	chr11	21169748	21170137	+	ENST00000527400.1	ENSP00000364526	ENSG00000165757
PGOHUM00000290843	chr11	21283779	21284955	+	ENST00000525269.1	ENSP00000217901	ENSG00000067829
PGOHUM00000290845	chr11	23403805	23406103	+	ENST00000531444.1	ENSP00000263381	ENSG00000011451
PGOHUM00000290847	chr11	23478068	23480430	+	ENST00000528321.1	ENSP00000260045	ENSG00000137492
PGOHUM00000290848	chr11	23520322	23521202	+	ENST00000474589.1	ENSP00000341885	ENSG00000140988
PGOHUM00000290850	chr11	23886135	23893557	+	ENST00000619919.1	ENSP00000260045	ENSG00000137492
PGOHUM00000290851	chr11	24701275	24701575	+	ENST00000526957.1	ENSP00000370125	ENSG00000205581
PGOHUM00000290853	chr11	26427051	26427412	+	ENST00000528365.1	ENSP00000318094	ENSG00000010803
PGOHUM00000290854	chr11	27483850	27484128	+	ENST00000496450.1	ENSP00000418082	ENSG00000197756
PGOHUM00000290855	chr11	27806443	27806996	+	ENST00000325243.6	ENSP00000336687	ENSG00000122565
PGOHUM00000290857	chr11	29275655	29276565	+	ENST00000525759.1	ENSP00000217182	ENSG00000101210
PGOHUM00000290859	chr11	29725764	29726565	+	ENST00000498657.1	ENSP00000361076	ENSG00000148303
PGOHUM00000290860	chr11	30167163	30167306	+	ENST00000528537.1	ENSP00000254122	ENSG00000131808
PGOHUM00000290861	chr11	30368148	30368646	+	ENST00000488389.1	ENSP00000354739	ENSG00000197958
PGOHUM00000290862	chr11	32085111	32085712	+	ENST00000529914.1	ENSP00000413529	ENSG00000156976
PGOHUM00000290863	chr11	32758268	32758614	+	ENST00000466686.1	ENSP00000378160	ENSG00000109475
PGOHUM00000290865	chr11	33450646	33450943	+	ENST00000527476.1	ENSP00000271638	ENSG00000163191
PGOHUM00000290866	chr11	34430880	34431649	+	ENST00000405137.1	ENSP00000339723	ENSG00000138433
PGOHUM00000290867	chr11	34709600	34710161	+	ENST00000605070.1	ENSP00000455597	ENSG00000255339
PGOHUM00000290869	chr11	35374265	35374474	+	ENST00000357130.4	ENSP00000424403	ENSG00000131127
PGOHUM00000290872	chr11	37725666	37726456	+	ENST00000476420.1	ENSP00000361076	ENSG00000148303
PGOHUM00000290873	chr11	38211389	38212799	+	ENST00000532188.1	ENSP00000429791	ENSG00000129295
PGOHUM00000290875	chr11	39161453	39161967	+	ENST00000486306.1	ENSP00000447001	ENSG00000063177
PGOHUM00000290878	chr11	39873782	39874388	+	ENST00000604322.1	ENSP00000261558	ENSG00000053770
PGOHUM00000290879	chr11	41538434	41538986	+	ENST00000489849.1	ENSP00000346022	ENSG00000163682
PGOHUM00000290880	chr11	41660030	41660221	+	ENST00000530771.1	ENSP00000256996	ENSG00000134574
PGOHUM00000290881	chr11	41797543	41797964	+	ENST00000531247.1	ENSP00000307604	ENSG00000168795
PGOHUM00000290882	chr11	42939775	42939998	+	ENST00000534066.1	ENSP00000297564	ENSG00000164919
PGOHUM00000290883	chr11	43466392	43466871	+	ENST00000529659.1	ENSP00000419425	ENSG00000196262
PGOHUM00000290884	chr11	43522036	43523264	+	ENST00000526402.1	ENSP00000338615	ENSG00000175029
PGOHUM00000290885	chr11	43718676	43719146	+	ENST00000498752.1	ENSP00000468402	ENSG00000198242
PGOHUM00000290885	chr11	43718676	43719143	+	ENST00000636385.1	ENSP00000468402	ENSG00000198242
PGOHUM00000290886	chr11	43733761	43734564	+	ENST00000637880.1	ENSP00000300408	ENSG00000167085
PGOHUM00000290886	chr11	43733759	43734564	+	ENST00000532859.1	ENSP00000300408	ENSG00000167085
PGOHUM00000290887	chr11	43897456	43899636	+	ENST00000534767.1	ENSP00000464973	ENSG00000129657
PGOHUM00000290888	chr11	44629357	44629674	+	ENST00000468193.1	ENSP00000378160	ENSG00000109475
PGOHUM00000290889	chr11	44656771	44656920	+	ENST00000616889.1	ENSP00000427859	ENSG00000083099
PGOHUM00000290890	chr11	46142716	46143594	+	ENST00000312173.5	ENSP00000364921	ENSG00000162458
PGOHUM00000290891	chr11	47323983	47324181	+	ENST00000636321.1	ENSP00000354813	ENSG00000198786
PGOHUM00000290893	chr11	47796169	47796379	+	ENST00000604478.1	ENSP00000202773	ENSG00000089009
PGOHUM00000290894	chr11	47841324	47841682	+	ENST00000605553.1	ENSP00000261353	ENSG00000119801
PGOHUM00000290895	chr11	48227429	48228310	+	ENST00000527724.1	ENSP00000311605	ENSG00000175619
PGOHUM00000290896	chr11	48420210	48421273	+	ENST00000530855.1	ENSP00000334418	ENSG00000221954
PGOHUM00000290897	chr11	48492026	48492416	+	ENST00000531359.1	ENSP00000321338	ENSG00000176540
PGOHUM00000290899	chr11	48512273	48513220	+	ENST00000533878.1	ENSP00000476467	ENSG00000225997
PGOHUM00000290900	chr11	48526064	48526971	+	ENST00000532938.1	ENSP00000476467	ENSG00000225997
PGOHUM00000290901	chr11	48579436	48580336	+	ENST00000529954.1	ENSP00000476467	ENSG00000225997
PGOHUM00000290902	chr11	48589760	48590687	+	ENST00000533053.1	ENSP00000367664	ENSG00000221840
PGOHUM00000290903	chr11	48610063	48611000	+	ENST00000531397.1	ENSP00000367664	ENSG00000221840
PGOHUM00000290904	chr11	48627546	48628493	+	ENST00000524504.1	ENSP00000325128	ENSG00000181961
PGOHUM00000290905	chr11	48880111	48885237	+	ENST00000525520.1	ENSP00000422195	ENSG00000164236
PGOHUM00000290906	chr11	48907103	48908946	+	ENST00000533838.1	ENSP00000479562	ENSG00000223417
PGOHUM00000290908	chr11	48945694	48951895	+	ENST00000505076.1	ENSP00000244891	ENSG00000124900
PGOHUM00000290909	chr11	48959928	48961810	+	ENST00000528030.1	ENSP00000272395	ENSG00000144015
PGOHUM00000290911	chr11	49067610	49069301	+	ENST00000432771.2	ENSP00000272395	ENSG00000144015
PGOHUM00000290913	chr11	49092404	49092767	+	ENST00000530377.1	ENSP00000474003	ENSG00000214414
PGOHUM00000290914	chr11	49110756	49111220	+	ENST00000532092.1	ENSP00000244891	ENSG00000124900
PGOHUM00000290915	chr11	49305714	49379488	+	ENST00000529674.1	ENSP00000436093	ENSG00000086991
PGOHUM00000290916	chr11	49406190	49406714	+	ENST00000532412.1	ENSP00000336687	ENSG00000122565
PGOHUM00000290918	chr11	49560818	49810417	+	ENST00000530858.5	ENSP00000479562	ENSG00000223417
PGOHUM00000290919	chr11	49817778	49825553	+	ENST00000532682.2	ENSP00000296657	ENSG00000164236
PGOHUM00000290922	chr11	49874945	49876638	+	ENST00000529746.2	ENSP00000244891	ENSG00000124900
PGOHUM00000290923	chr11	49882999	49884093	+	ENST00000530696.2	ENSP00000272395	ENSG00000144015
PGOHUM00000290924	chr11	49923049	49923886	+	ENST00000525084.1	ENSP00000329056	ENSG00000185926
PGOHUM00000290925	chr11	50018798	50019695	+	ENST00000636031.1	ENSP00000321338	ENSG00000176540
PGOHUM00000290927	chr11	50170156	50190441	+	ENST00000533593.1	ENSP00000265162	ENSG00000138792
PGOHUM00000290928	chr11	50268161	50269273	+	ENST00000525487.2	ENSP00000239231	ENSG00000120137
PGOHUM00000290930	chr11	50409042	50422316	+	ENST00000532521.2	ENSP00000356520	ENSG00000135829
PGOHUM00000290931	chr11	54591480	54592409	+	ENST00000330155.3	ENSP00000334418	ENSG00000221954
PGOHUM00000290932	chr11	54659667	54660596	+	ENST00000532898.2	ENSP00000412752	ENSG00000237388
PGOHUM00000290933	chr11	54662580	54663450	+	ENST00000532193.1	ENSP00000334418	ENSG00000221954
PGOHUM00000290935	chr11	54692450	54693359	+	ENST00000531463.1	ENSP00000476467	ENSG00000225997
PGOHUM00000290936	chr11	54724847	54725816	+	ENST00000534364.1	ENSP00000325128	ENSG00000181961
PGOHUM00000290937	chr11	55267408	55267636	+	ENST00000526762.1	ENSP00000474678	ENSG00000223417
PGOHUM00000290938	chr11	55318560	55319465	+	ENST00000529557.1	ENSP00000476467	ENSG00000225997
PGOHUM00000290939	chr11	55325756	55326673	+	ENST00000530847.1	ENSP00000476467	ENSG00000225997
PGOHUM00000290940	chr11	55388529	55389472	+	ENST00000526326.1	ENSP00000367664	ENSG00000221840
PGOHUM00000290941	chr11	55430478	55432370	+	ENST00000527592.2	ENSP00000367664	ENSG00000221840
PGOHUM00000290942	chr11	55444435	55445338	+	ENST00000526032.1	ENSP00000325128	ENSG00000181961
PGOHUM00000290943	chr11	55466771	55467712	+	ENST00000529316.1	ENSP00000476467	ENSG00000225997
PGOHUM00000290944	chr11	55475943	55478512	+	ENST00000526321.2	ENSP00000325128	ENSG00000181961
PGOHUM00000290946	chr11	55509729	55510665	+	ENST00000530880.2	ENSP00000324769	ENSG00000181903
PGOHUM00000290947	chr11	55537002	55537924	+	ENST00000440929.1	ENSP00000324769	ENSG00000181903
PGOHUM00000290948	chr11	55673536	55674675	+	ENST00000525394.1	ENSP00000321338	ENSG00000176540
PGOHUM00000290954	chr11	55855592	55856512	+	ENST00000459641.1	ENSP00000310788	ENSG00000174957
PGOHUM00000290955	chr11	55863932	55881243	+	ENST00000533247.1	ENSP00000479562	ENSG00000223417
PGOHUM00000290955	chr11	55865709	55865820	+	ENST00000526389.1	ENSP00000479562	ENSG00000223417
PGOHUM00000290956	chr11	56054377	56055303	+	ENST00000527596.2	ENSP00000310788	ENSG00000174957
PGOHUM00000290957	chr11	56071111	56072049	+	ENST00000313544.2	ENSP00000310788	ENSG00000174957
PGOHUM00000290958	chr11	56082801	56083739	+	ENST00000425977.1	ENSP00000310788	ENSG00000174957
PGOHUM00000290959	chr11	56165500	56165921	+	ENST00000534621.1	ENSP00000310788	ENSG00000174957
PGOHUM00000290960	chr11	56335142	56336068	+	ENST00000524645.1	ENSP00000323853	ENSG00000181752
PGOHUM00000290961	chr11	56357328	56358221	+	ENST00000482972.1	ENSP00000359345	ENSG00000122406
PGOHUM00000290963	chr11	56393729	56394648	+	ENST00000532185.1	ENSP00000323928	ENSG00000181761
PGOHUM00000290965	chr11	56495760	56496412	+	ENST00000525853.1	ENSP00000284440	ENSG00000154277
PGOHUM00000290966	chr11	56509573	56510195	+	ENST00000532561.1	ENSP00000284440	ENSG00000154277
PGOHUM00000290967	chr11	56628932	56629860	+	ENST00000423388.1	ENSP00000432417	ENSG00000255223
PGOHUM00000290968	chr11	56690465	56690723	+	ENST00000530434.1	ENSP00000341364	ENSG00000089063
PGOHUM00000290969	chr11	56740179	56741096	+	ENST00000525553.1	ENSP00000458970	ENSG00000262191
PGOHUM00000290970	chr11	56890613	56927885	+	ENST00000611807.1	ENSP00000431091	ENSG00000134824
PGOHUM00000290973	chr11	57018100	57019021	+	ENST00000524837.2	ENSP00000322784	ENSG00000181273
PGOHUM00000290975	chr11	57037534	57038436	+	ENST00000635912.1	ENSP00000322784	ENSG00000181273
PGOHUM00000290978	chr11	58005386	58005705	+	ENST00000534107.1	ENSP00000307786	ENSG00000172115
PGOHUM00000290979	chr11	58144495	58145397	+	ENST00000427941.1	ENSP00000308714	ENSG00000186513
PGOHUM00000290980	chr11	58685086	58691861	+	ENST00000526692.2	ENSP00000340200	ENSG00000149124
PGOHUM00000290981	chr11	58884947	58893460	+	ENST00000588046.1	ENSP00000322223	ENSG00000166840
PGOHUM00000290982	chr11	58978787	58994120	+	ENST00000528297.1	ENSP00000322223	ENSG00000166840
PGOHUM00000290983	chr11	59042737	59050971	+	ENST00000529326.2	ENSP00000488958	ENSG00000255151
PGOHUM00000290985	chr11	59255360	59259486	+	ENST00000533936.1	ENSP00000451891	ENSG00000140105
PGOHUM00000290986	chr11	59491652	59492581	+	ENST00000431137.1	ENSP00000320077	ENSG00000176200
PGOHUM00000290988	chr11	59728519	59729492	+	ENST00000528485.1	ENSP00000314324	ENSG00000180475
PGOHUM00000290989	chr11	59748811	59749574	+	ENST00000525296.1	ENSP00000314324	ENSG00000180475
PGOHUM00000290990	chr11	59898185	59899133	+	ENST00000603021.1	ENSP00000264228	ENSG00000128039
PGOHUM00000290991	chr11	60077350	60078401	+	ENST00000528891.1	ENSP00000429041	ENSG00000164924
PGOHUM00000290993	chr11	61636680	61637640	+	ENST00000490750.1	ENSP00000339027	ENSG00000089157
PGOHUM00000290994	chr11	62169293	62169828	+	ENST00000534760.1	ENSP00000434448	ENSG00000104529
PGOHUM00000290995	chr11	62330946	62331813	+	ENST00000533043.1	ENSP00000296930	ENSG00000181163
PGOHUM00000290996	chr11	62371146	62373168	+	ENST00000526625.2	ENSP00000364582	ENSG00000179051
PGOHUM00000290997	chr11	63046785	63048126	+	ENST00000472881.2	ENSP00000248437	ENSG00000127824
PGOHUM00000290998	chr11	63243085	63244004	+	ENST00000539268.1	ENSP00000261254	ENSG00000118971
PGOHUM00000291001	chr11	63469376	63470944	+	ENST00000620067.1	ENSP00000418719	ENSG00000198039
PGOHUM00000291002	chr11	63632233	63632720	+	ENST00000605170.1	ENSP00000278200	ENSG00000148950
PGOHUM00000291005	chr11	65213873	65242086	+	ENST00000530038.5	ENSP00000353597	ENSG00000197901
PGOHUM00000291006	chr11	65455269	65455581	+	ENST00000637245.1	ENSP00000413848	ENSG00000149806
PGOHUM00000291007	chr11	65726939	65728214	+	ENST00000534154.1	ENSP00000447040	ENSG00000170421
PGOHUM00000291008	chr11	66389609	66390168	+	ENST00000529855.1	ENSP00000429353	ENSG00000028310
PGOHUM00000291009	chr11	66454234	66454581	+	ENST00000528671.1	ENSP00000453964	ENSG00000164241
PGOHUM00000291012	chr11	67785273	67792335	+	ENST00000533887.1	ENSP00000340009	ENSG00000189366
PGOHUM00000291014	chr11	71593454	71594382	+	ENST00000532397.1	ENSP00000387523	ENSG00000237521
PGOHUM00000291015	chr11	71603261	71607592	+	ENST00000528242.1	ENSP00000227471	ENSG00000110057
PGOHUM00000291016	chr11	71620020	71621032	+	ENST00000530317.1	ENSP00000387523	ENSG00000237521
PGOHUM00000291017	chr11	71629045	71629421	+	ENST00000524675.1	ENSP00000436134	ENSG00000149823
PGOHUM00000291019	chr11	71669520	71670297	+	ENST00000462701.1	ENSP00000346050	ENSG00000145425
PGOHUM00000291020	chr11	71722052	71781183	+	ENST00000527856.5	ENSP00000332656	ENSG00000182156
PGOHUM00000291023	chr11	71856277	71863653	+	ENST00000530001.1	ENSP00000382951	ENSG00000232948
PGOHUM00000291024	chr11	71893410	71894433	+	ENST00000532736.1	ENSP00000387523	ENSG00000237521
PGOHUM00000291025	chr11	71903194	71904081	+	ENST00000526217.1	ENSP00000345563	ENSG00000188000
PGOHUM00000291026	chr11	72131282	72131907	+	ENST00000546228.1	ENSP00000346501	ENSG00000197713
PGOHUM00000291027	chr11	72158822	72159734	+	ENST00000544535.1	ENSP00000308137	ENSG00000110195
PGOHUM00000291028	chr11	72172455	72177954	+	ENST00000538934.1	ENSP00000481114	ENSG00000110203
PGOHUM00000291029	chr11	72280151	72281178	+	ENST00000393668.3	ENSP00000397645	ENSG00000161265
PGOHUM00000291030	chr11	72519986	72521733	+	ENST00000415521.1	ENSP00000304313	ENSG00000156219
PGOHUM00000291031	chr11	72562044	72562554	+	ENST00000615104.1	ENSP00000402737	ENSG00000167311
PGOHUM00000291032	chr11	72708186	72708565	+	ENST00000464109.1	ENSP00000230050	ENSG00000112306
PGOHUM00000291033	chr11	72940498	72941112	+	ENST00000439829.1	ENSP00000309334	ENSG00000174748
PGOHUM00000291034	chr11	73248779	73249867	+	ENST00000543943.1	ENSP00000364152	ENSG00000204293
PGOHUM00000291035	chr11	73452020	73452344	+	ENST00000539481.1	ENSP00000359128	ENSG00000107833
PGOHUM00000291036	chr11	73510658	73510820	+	ENST00000540641.1	ENSP00000354499	ENSG00000198804
PGOHUM00000291037	chr11	73640479	73641037	+	ENST00000605250.1	ENSP00000280083	ENSG00000150527
PGOHUM00000291038	chr11	74142151	74142358	+	ENST00000537692.1	ENSP00000297564	ENSG00000164919
PGOHUM00000291040	chr11	74482250	74482542	+	ENST00000527643.1	ENSP00000307786	ENSG00000172115
PGOHUM00000291041	chr11	74652636	74652911	+	ENST00000530970.1	ENSP00000441210	ENSG00000132341
PGOHUM00000291042	chr11	74919587	74919965	+	ENST00000462248.1	ENSP00000264258	ENSG00000071082
PGOHUM00000291043	chr11	75642600	75642889	+	ENST00000526967.1	ENSP00000274242	ENSG00000145592
PGOHUM00000291046	chr11	77313606	77314032	+	ENST00000534518.1	ENSP00000355566	ENSG00000173726
PGOHUM00000291047	chr11	78384208	78385739	+	ENST00000671814.1	ENSP00000359802	ENSG00000186376
PGOHUM00000291048	chr11	78581675	78582156	+	ENST00000526024.1	ENSP00000387212	ENSG00000198612
PGOHUM00000291049	chr11	79987513	79989630	+	ENST00000528393.1	ENSP00000257789	ENSG00000135336
PGOHUM00000291050	chr11	80957317	80957634	+	ENST00000531124.1	ENSP00000229379	ENSG00000111775
PGOHUM00000291053	chr11	81552226	81552516	+	ENST00000526864.1	ENSP00000354728	ENSG00000212907
PGOHUM00000291057	chr11	82805354	82806509	+	ENST00000528645.1	ENSP00000359645	ENSG00000147274
PGOHUM00000291058	chr11	82835509	82837222	+	ENST00000527936.1	ENSP00000364119	ENSG00000125977
PGOHUM00000291059	chr11	83132056	83134737	+	ENST00000528022.1	ENSP00000358554	ENSG00000116752
PGOHUM00000291060	chr11	83209399	83209634	+	ENST00000533906.1	ENSP00000311083	ENSG00000173207
PGOHUM00000291061	chr11	83328926	83329246	+	ENST00000534284.1	ENSP00000307786	ENSG00000172115
PGOHUM00000291062	chr11	84639993	84640565	+	ENST00000472460.1	ENSP00000346022	ENSG00000163682
PGOHUM00000291064	chr11	85934737	85935663	+	ENST00000528351.1	ENSP00000215882	ENSG00000100075
PGOHUM00000291065	chr11	86195132	86196266	+	ENST00000530657.1	ENSP00000303423	ENSG00000168522
PGOHUM00000291066	chr11	86283927	86284668	+	ENST00000524828.1	ENSP00000251296	ENSG00000117154
PGOHUM00000291067	chr11	86294760	86295576	+	ENST00000534163.1	ENSP00000480946	ENSG00000230667
PGOHUM00000291071	chr11	87024583	87025777	+	ENST00000528764.1	ENSP00000450601	ENSG00000092199
PGOHUM00000291079	chr11	89764884	89765138	+	ENST00000526316.2	ENSP00000484873	ENSG00000141446
PGOHUM00000291080	chr11	89776981	89782377	+	ENST00000529289.2	ENSP00000332969	ENSG00000189253
PGOHUM00000291081	chr11	89785945	89787838	+	ENST00000532228.1	ENSP00000296657	ENSG00000164236
PGOHUM00000291082	chr11	89820082	89826922	+	ENST00000507987.2	ENSP00000483764	ENSG00000204450
PGOHUM00000291083	chr11	89841997	89850970	+	ENST00000532912.1	ENSP00000479562	ENSG00000223417
PGOHUM00000291084	chr11	89854953	89862893	+	ENST00000525732.2	ENSP00000479562	ENSG00000223417
PGOHUM00000291084	chr11	89887366	89889991	+	ENST00000525489.1	ENSP00000479562	ENSG00000223417
PGOHUM00000291086	chr11	89908540	89909047	+	ENST00000526739.1	ENSP00000354687	ENSG00000198888
PGOHUM00000291088	chr11	89944035	89949402	+	ENST00000530354.1	ENSP00000263577	ENSG00000064309
PGOHUM00000291092	chr11	89978540	89980661	+	ENST00000527152.1	ENSP00000422195	ENSG00000164236
PGOHUM00000291093	chr11	90071136	90073055	+	ENST00000532034.1	ENSP00000272395	ENSG00000144015
PGOHUM00000291095	chr11	90282560	90284172	+	ENST00000530835.1	ENSP00000336799	ENSG00000123416
PGOHUM00000291096	chr11	91115961	91116555	+	ENST00000534523.1	ENSP00000407168	ENSG00000117859
PGOHUM00000291097	chr11	92161106	92161889	+	ENST00000497708.2	ENSP00000361076	ENSG00000148303
PGOHUM00000291098	chr11	92914603	92916591	+	ENST00000528208.2	ENSP00000217182	ENSG00000101210
PGOHUM00000291099	chr11	92937441	92937666	+	ENST00000533275.1	ENSP00000272348	ENSG00000143977
PGOHUM00000291100	chr11	93152075	93152750	+	ENST00000527756.1	ENSP00000378658	ENSG00000106305
PGOHUM00000291101	chr11	93535468	93535816	+	ENST00000533701.1	ENSP00000267884	ENSG00000140319
PGOHUM00000291102	chr11	94913047	94913766	+	ENST00000439405.2	ENSP00000216218	ENSG00000100380
PGOHUM00000291105	chr11	95030549	95031245	+	ENST00000616726.1	ENSP00000334181	ENSG00000186280
PGOHUM00000291106	chr11	95037482	95038456	+	ENST00000442518.2	ENSP00000480140	ENSG00000263465
PGOHUM00000291107	chr11	95040411	95041571	+	ENST00000542623.1	ENSP00000371178	ENSG00000127663
PGOHUM00000291110	chr11	95143637	95145125	+	ENST00000603676.1	ENSP00000364594	ENSG00000137656
PGOHUM00000291111	chr11	95203727	95204033	+	ENST00000634407.1	ENSP00000472231	ENSG00000105193
PGOHUM00000291112	chr11	95963219	95963624	+	ENST00000472927.1	ENSP00000380156	ENSG00000144713
PGOHUM00000291114	chr11	100336856	100337625	+	ENST00000533268.1	ENSP00000363017	ENSG00000117748
PGOHUM00000291115	chr11	100666459	100666962	+	ENST00000527147.1	ENSP00000419425	ENSG00000196262
PGOHUM00000291116	chr11	101208905	101209450	+	ENST00000526107.1	ENSP00000264934	ENSG00000150712
PGOHUM00000291117	chr11	101594020	101594934	+	ENST00000526526.1	ENSP00000298569	ENSG00000122203
PGOHUM00000291118	chr11	102295060	102295806	+	ENST00000463969.1	ENSP00000369757	ENSG00000137154
PGOHUM00000291120	chr11	102831703	102832102	+	ENST00000537774.1	ENSP00000484404	ENSG00000146457
PGOHUM00000291121	chr11	102880492	102880846	+	ENST00000530713.1	ENSP00000331369	ENSG00000163170
PGOHUM00000291122	chr11	103045237	103045712	+	ENST00000463339.1	ENSP00000346027	ENSG00000122026
PGOHUM00000291123	chr11	104873264	104873417	+	ENST00000531656.1	ENSP00000461726	ENSG00000183914
PGOHUM00000291124	chr11	105706299	105707937	+	ENST00000531988.1	ENSP00000340019	ENSG00000144381
PGOHUM00000291125	chr11	106264315	106264581	+	ENST00000534002.1	ENSP00000380840	ENSG00000242852
PGOHUM00000291126	chr11	106310045	106311791	+	ENST00000529025.1	ENSP00000399539	ENSG00000103342
PGOHUM00000291127	chr11	106824025	106824954	+	ENST00000616149.1	ENSP00000395449	ENSG00000004700
PGOHUM00000291128	chr11	107176286	107177530	+	ENST00000526512.1	ENSP00000253004	ENSG00000130707
PGOHUM00000291129	chr11	109982192	109983043	+	ENST00000481955.1	ENSP00000410848	ENSG00000168028
PGOHUM00000291130	chr11	110049528	110050160	+	ENST00000525414.1	ENSP00000464739	ENSG00000099817
PGOHUM00000291131	chr11	111864254	111864460	+	ENST00000530977.1	ENSP00000359675	ENSG00000174021
PGOHUM00000291132	chr11	112180773	112183191	+	ENST00000526766.1	ENSP00000221200	ENSG00000104756
PGOHUM00000291133	chr11	112208601	112208898	+	ENST00000534436.1	ENSP00000256441	ENSG00000134056
PGOHUM00000291135	chr11	113711720	113712398	+	ENST00000321235.10	ENSP00000356200	ENSG00000112031
PGOHUM00000291136	chr11	113769660	113769994	+	ENST00000397185.4	ENSP00000234301	ENSG00000115944
PGOHUM00000291137	chr11	113789242	113790027	+	ENST00000544730.1	ENSP00000269886	ENSG00000141985
PGOHUM00000291138	chr11	113790318	113791366	+	ENST00000438498.2	ENSP00000336790	ENSG00000128272
PGOHUM00000291139	chr11	113791466	113791752	+	ENST00000546055.1	ENSP00000335617	ENSG00000176809
PGOHUM00000291141	chr11	114453064	114454123	+	ENST00000541631.1	ENSP00000280614	ENSG00000151014
PGOHUM00000291142	chr11	114517864	114518371	+	ENST00000604893.1	ENSP00000243501	ENSG00000123739
PGOHUM00000291143	chr11	114583253	114584692	+	ENST00000536916.1	ENSP00000430432	ENSG00000196591
PGOHUM00000291144	chr11	115578049	115578243	+	ENST00000436610.3	ENSP00000441179	ENSG00000197958
PGOHUM00000291145	chr11	117135528	117138582	+	ENST00000528464.1	ENSP00000325917	ENSG00000160613
PGOHUM00000291146	chr11	118560690	118561580	+	ENST00000465511.1	ENSP00000359345	ENSG00000122406
PGOHUM00000291147	chr11	118821895	118822084	+	ENST00000532177.1	ENSP00000247655	ENSG00000127184
PGOHUM00000291149	chr11	119402792	119404088	+	ENST00000533726.1	ENSP00000364493	ENSG00000148110
PGOHUM00000291150	chr11	121238304	121238688	+	ENST00000529628.1	ENSP00000340913	ENSG00000137672
PGOHUM00000291151	chr11	122618851	122619274	+	ENST00000531724.1	ENSP00000292123	ENSG00000160633
PGOHUM00000291153	chr11	123017638	123018661	+	ENST00000532044.1	ENSP00000270225	ENSG00000142230
PGOHUM00000291154	chr11	123035867	123036224	+	ENST00000469983.2	ENSP00000378160	ENSG00000109475
PGOHUM00000291155	chr11	123051161	123051401	+	ENST00000479573.2	ENSP00000264258	ENSG00000071082
PGOHUM00000291157	chr11	124054793	124055707	+	ENST00000392760.4	ENSP00000484287	ENSG00000196383
PGOHUM00000291158	chr11	124158421	124159356	+	ENST00000355343.2	ENSP00000323895	ENSG00000197309
PGOHUM00000291163	chr11	124273970	124274581	+	ENST00000532944.2	ENSP00000266086	ENSG00000100191
PGOHUM00000291165	chr11	124531625	124531910	+	ENST00000528904.1	ENSP00000284287	ENSG00000196119
PGOHUM00000291167	chr11	124791228	124791660	+	ENST00000534607.1	ENSP00000389235	ENSG00000149564
PGOHUM00000291168	chr11	125113569	125114799	+	ENST00000524879.1	ENSP00000373487	ENSG00000111057
PGOHUM00000291169	chr11	126067539	126068601	+	ENST00000524793.1	ENSP00000448764	ENSG00000187109
PGOHUM00000291170	chr11	127657568	127657877	+	ENST00000529936.1	ENSP00000274787	ENSG00000146066
PGOHUM00000291172	chr11	130008586	130009765	+	ENST00000525666.1	ENSP00000429803	ENSG00000254004
PGOHUM00000291174	chr11	130295641	130296946	+	ENST00000534547.1	ENSP00000263239	ENSG00000088205
PGOHUM00000291175	chr11	134173095	134173680	+	ENST00000532608.1	ENSP00000375598	ENSG00000197483
PGOHUM00000291177	chr12	1151810	1153059	-	ENST00000616500.1	ENSP00000363748	ENSG00000179546
PGOHUM00000291178	chr12	1695830	1698044	-	ENST00000603687.1	ENSP00000379061	ENSG00000198301
PGOHUM00000291179	chr12	1757231	1758011	-	ENST00000493072.1	ENSP00000362744	ENSG00000198034
PGOHUM00000291182	chr12	2752597	2753132	-	ENST00000538799.1	ENSP00000480683	ENSG00000282676
PGOHUM00000291184	chr12	2786931	2787582	-	ENST00000538909.1	ENSP00000336687	ENSG00000122565
PGOHUM00000291186	chr12	3071532	3072145	-	ENST00000483097.1	ENSP00000375730	ENSG00000142541
PGOHUM00000291187	chr12	3298210	3337202	-	ENST00000635814.1	ENSP00000261177	ENSG00000110900
PGOHUM00000291188	chr12	4109661	4110215	-	ENST00000489396.2	ENSP00000084795	ENSG00000063177
PGOHUM00000291189	chr12	4324372	4324811	-	ENST00000493323.1	ENSP00000467466	ENSG00000115268
PGOHUM00000291190	chr12	4601991	4603420	-	ENST00000538921.1	ENSP00000411000	ENSG00000117477
PGOHUM00000291191	chr12	4635349	4636140	-	ENST00000537929.1	ENSP00000273047	ENSG00000144566
PGOHUM00000291193	chr12	6270168	6270425	-	ENST00000537967.1	ENSP00000377740	ENSG00000241468
PGOHUM00000291194	chr12	6409637	6410013	-	ENST00000498412.1	ENSP00000264258	ENSG00000071082
PGOHUM00000291195	chr12	7041156	7041641	-	ENST00000543250.1	ENSP00000322363	ENSG00000197343
PGOHUM00000291196	chr12	7438780	7439990	-	ENST00000538078.1	ENSP00000414663	ENSG00000196199
PGOHUM00000291198	chr12	7604350	7605214	-	ENST00000417799.2	ENSP00000285814	ENSG00000155438
PGOHUM00000291199	chr12	7619872	7620260	-	ENST00000639256.1	ENSP00000354876	ENSG00000198712
PGOHUM00000291200	chr12	7637396	7647086	-	ENST00000642279.1	ENSP00000354499	ENSG00000198804
PGOHUM00000291201	chr12	7896608	7896956	-	ENST00000533382.2	ENSP00000229307	ENSG00000111704
PGOHUM00000291202	chr12	7994770	7995084	-	ENST00000470614.1	ENSP00000009589	ENSG00000008988
PGOHUM00000291204	chr12	8133772	8134849	-	ENST00000428824.4	ENSP00000259915	ENSG00000204531
PGOHUM00000291206	chr12	8199599	8206710	-	ENST00000491870.1	ENSP00000382951	ENSG00000232948
PGOHUM00000291207	chr12	8232512	8242948	-	ENST00000338711.9	ENSP00000407067	ENSG00000186523
PGOHUM00000291210	chr12	8254527	8308855	-	ENST00000541031.2	ENSP00000332656	ENSG00000182156
PGOHUM00000291211	chr12	8359054	8359834	-	ENST00000479743.1	ENSP00000421457	ENSG00000145425
PGOHUM00000291214	chr12	8406833	8407195	-	ENST00000545435.1	ENSP00000436134	ENSG00000149823
PGOHUM00000291215	chr12	8414780	8415805	-	ENST00000425390.2	ENSP00000387523	ENSG00000237521
PGOHUM00000291216	chr12	8427640	8428610	-	ENST00000439409.2	ENSP00000387523	ENSG00000237521
PGOHUM00000291218	chr12	8512374	8512726	-	ENST00000501248.2	ENSP00000225504	ENSG00000213246
PGOHUM00000291220	chr12	9155881	9156372	-	ENST00000448968.2	ENSP00000368350	ENSG00000133112
PGOHUM00000291221	chr12	9229376	9275817	-	ENST00000566278.6	ENSP00000261336	ENSG00000126838
PGOHUM00000291221	chr12	9239986	9240331	-	ENST00000426188.2	ENSP00000261336	ENSG00000126838
PGOHUM00000291226	chr12	9418673	9448229	-	ENST00000432996.2	ENSP00000473610	ENSG00000013573
PGOHUM00000291228	chr12	9506347	9508440	-	ENST00000545710.1	ENSP00000259569	ENSG00000137040
PGOHUM00000291229	chr12	9817350	9818025	-	ENST00000543168.1	ENSP00000362799	ENSG00000147174
PGOHUM00000291230	chr12	10551266	10551535	-	ENST00000537614.1	ENSP00000366299	ENSG00000013306
PGOHUM00000291231	chr12	10831074	10832016	-	ENST00000541449.1	ENSP00000240687	ENSG00000121377
PGOHUM00000291232	chr12	10894943	10895882	-	ENST00000542513.1	ENSP00000240615	ENSG00000121314
PGOHUM00000291233	chr12	10964425	10965352	-	ENST00000390674.2	ENSP00000431719	ENSG00000255374
PGOHUM00000291235	chr12	11048332	11049256	-	ENST00000541376.1	ENSP00000488110	ENSG00000278307
PGOHUM00000291237	chr12	11097179	11097274	-	ENST00000542637.1	ENSP00000258886	ENSG00000136381
PGOHUM00000291238	chr12	11158785	11159694	-	ENST00000535136.1	ENSP00000240687	ENSG00000121377
PGOHUM00000291240	chr12	11196075	11196996	-	ENST00000542152.1	ENSP00000240687	ENSG00000121377
PGOHUM00000291241	chr12	11507162	11507408	-	ENST00000620115.1	ENSP00000382542	ENSG00000151067
PGOHUM00000291242	chr12	11516425	11521686	-	ENST00000614160.1	ENSP00000422937	ENSG00000038295
PGOHUM00000291244	chr12	12452103	12452481	-	ENST00000605743.1	ENSP00000325369	ENSG00000177879
PGOHUM00000291245	chr12	12568201	12568776	-	ENST00000483524.2	ENSP00000225430	ENSG00000108298
PGOHUM00000291246	chr12	12614359	12615907	-	ENST00000605378.1	ENSP00000434298	ENSG00000122026
PGOHUM00000291247	chr12	12771351	12771705	-	ENST00000603161.1	ENSP00000467749	ENSG00000170310
PGOHUM00000291248	chr12	12840804	12841079	-	ENST00000464893.1	ENSP00000418082	ENSG00000197756
PGOHUM00000291249	chr12	13021260	13021606	-	ENST00000482174.2	ENSP00000348849	ENSG00000197728
PGOHUM00000291250	chr12	14356865	14357517	-	ENST00000495304.3	ENSP00000287038	ENSG00000156482
PGOHUM00000291251	chr12	15255213	15255823	-	ENST00000428182.2	ENSP00000480056	ENSG00000123600
PGOHUM00000291252	chr12	15971890	15972609	-	ENST00000541727.1	ENSP00000250457	ENSG00000129521
PGOHUM00000291253	chr12	16399274	16402406	-	ENST00000537175.1	ENSP00000216297	ENSG00000092201
PGOHUM00000291254	chr12	17383352	17384647	-	ENST00000536820.1	ENSP00000445147	ENSG00000100764
PGOHUM00000291255	chr12	18358443	18358967	-	ENST00000543144.1	ENSP00000253814	ENSG00000131507
PGOHUM00000291256	chr12	19107854	19108183	-	ENST00000502742.2	ENSP00000424833	ENSG00000254901
PGOHUM00000291257	chr12	19418927	19419161	-	ENST00000603848.1	ENSP00000357055	ENSG00000162734
PGOHUM00000291258	chr12	19456244	19457648	-	ENST00000359165.5	ENSP00000217182	ENSG00000101210
PGOHUM00000291260	chr12	21447545	21448314	-	ENST00000540463.1	ENSP00000284811	ENSG00000154582
PGOHUM00000291263	chr12	24967127	24967504	-	ENST00000396004.2	ENSP00000297290	ENSG00000164713
PGOHUM00000291264	chr12	25092715	25093900	-	ENST00000555897.1	ENSP00000281453	ENSG00000151725
PGOHUM00000291265	chr12	25435581	25436238	-	ENST00000538746.1	ENSP00000318974	ENSG00000179083
PGOHUM00000291266	chr12	25440875	25441052	-	ENST00000545422.1	ENSP00000470983	ENSG00000104833
PGOHUM00000291267	chr12	27093923	27094223	-	ENST00000603769.1	ENSP00000370125	ENSG00000205581
PGOHUM00000291268	chr12	27592461	27594039	-	ENST00000538759.1	ENSP00000413728	ENSG00000214700
PGOHUM00000291269	chr12	27935523	27935749	-	ENST00000545989.1	ENSP00000447538	ENSG00000136010
PGOHUM00000291272	chr12	29658376	29658798	-	ENST00000480369.2	ENSP00000346027	ENSG00000122026
PGOHUM00000291273	chr12	30169881	30170091	-	ENST00000618803.1	ENSP00000442046	ENSG00000133687
PGOHUM00000291280	chr12	31251992	31252597	-	ENST00000495623.1	ENSP00000375730	ENSG00000142541
PGOHUM00000291281	chr12	31254361	31254445	-	ENST00000604341.1	ENSP00000263268	ENSG00000118242
PGOHUM00000291282	chr12	31534715	31535247	-	ENST00000452932.2	ENSP00000303518	ENSG00000168876
PGOHUM00000291283	chr12	31597114	31597409	-	ENST00000471002.2	ENSP00000264258	ENSG00000071082
PGOHUM00000291284	chr12	31715342	31715781	-	ENST00000617809.1	ENSP00000350531	ENSG00000117632
PGOHUM00000291285	chr12	31748100	31748240	-	ENST00000540596.1	ENSP00000295066	ENSG00000162961
PGOHUM00000291286	chr12	31853021	31853407	-	ENST00000544968.1	ENSP00000433418	ENSG00000134717
PGOHUM00000291288	chr12	32100485	32100735	-	ENST00000605512.1	ENSP00000469894	ENSG00000105146
PGOHUM00000291289	chr12	32227410	32228154	-	ENST00000549976.1	ENSP00000254806	ENSG00000132471
PGOHUM00000291290	chr12	32692504	32692848	-	ENST00000548906.1	ENSP00000419370	ENSG00000156928
PGOHUM00000291292	chr12	34164773	34166954	-	ENST00000511806.1	ENSP00000259818	ENSG00000137285
PGOHUM00000291293	chr12	34208415	34209675	-	ENST00000554796.3	ENSP00000456539	ENSG00000260596
PGOHUM00000291295	chr12	38078529	38078999	-	ENST00000549020.1	ENSP00000370201	ENSG00000085231
PGOHUM00000291296	chr12	38205098	38206009	-	ENST00000548633.2	ENSP00000420741	ENSG00000188163
PGOHUM00000291297	chr12	38206231	38207192	-	ENST00000549593.1	ENSP00000462408	ENSG00000196712
PGOHUM00000291298	chr12	38532895	38533050	-	ENST00000550134.1	ENSP00000434320	ENSG00000110315
PGOHUM00000291299	chr12	38994803	38996882	-	ENST00000548295.1	ENSP00000264382	ENSG00000090402
PGOHUM00000291300	chr12	39058028	39059933	-	ENST00000552843.1	ENSP00000264382	ENSG00000090402
PGOHUM00000291301	chr12	39466442	39467345	-	ENST00000396414.4	ENSP00000361076	ENSG00000148303
PGOHUM00000291302	chr12	39539581	39539851	-	ENST00000605387.1	ENSP00000202834	ENSG00000089063
PGOHUM00000291303	chr12	40068243	40068590	-	ENST00000418873.3	ENSP00000287038	ENSG00000156482
PGOHUM00000291304	chr12	41698495	41699182	-	ENST00000550281.1	ENSP00000355046	ENSG00000198763
PGOHUM00000291305	chr12	41699391	41700251	-	ENST00000552175.1	ENSP00000354687	ENSG00000198888
PGOHUM00000291306	chr12	42069935	42070625	-	ENST00000604396.1	ENSP00000422338	ENSG00000150756
PGOHUM00000291307	chr12	42431665	42433357	-	ENST00000547729.1	ENSP00000388828	ENSG00000114416
PGOHUM00000291308	chr12	42636815	42637111	-	ENST00000550326.1	ENSP00000363041	ENSG00000122873
PGOHUM00000291310	chr12	42929848	42930579	-	ENST00000603420.1	ENSP00000417352	ENSG00000023330
PGOHUM00000291311	chr12	43054089	43054386	-	ENST00000551909.1	ENSP00000256441	ENSG00000134056
PGOHUM00000291312	chr12	43560784	43561297	-	ENST00000479116.2	ENSP00000346027	ENSG00000122026
PGOHUM00000291313	chr12	43569769	43572038	-	ENST00000551685.2	ENSP00000260045	ENSG00000137492
PGOHUM00000291314	chr12	44008620	44010143	-	ENST00000546499.1	ENSP00000359802	ENSG00000186376
PGOHUM00000291315	chr12	44248432	44249004	-	ENST00000548007.1	ENSP00000307958	ENSG00000173389
PGOHUM00000291316	chr12	45063473	45065351	-	ENST00000550663.1	ENSP00000309871	ENSG00000161800
PGOHUM00000291317	chr12	45173190	45174713	-	ENST00000336399.5	ENSP00000397947	ENSG00000106086
PGOHUM00000291318	chr12	45880950	45882266	-	ENST00000605379.1	ENSP00000219837	ENSG00000103550
PGOHUM00000291323	chr12	47341614	47342089	-	ENST00000546707.1	ENSP00000419425	ENSG00000196262
PGOHUM00000291324	chr12	48054971	48055253	-	ENST00000463559.1	ENSP00000274242	ENSG00000145592
PGOHUM00000291325	chr12	48160245	48160878	-	ENST00000551045.1	ENSP00000255390	ENSG00000133028
PGOHUM00000291326	chr12	48168847	48169659	-	ENST00000546648.1	ENSP00000300408	ENSG00000167085
PGOHUM00000291328	chr12	48355792	48356614	-	ENST00000550421.1	ENSP00000323354	ENSG00000181371
PGOHUM00000291329	chr12	48385417	48386265	-	ENST00000553218.1	ENSP00000306657	ENSG00000172362
PGOHUM00000291332	chr12	48800576	48801086	-	ENST00000605409.1	ENSP00000369097	ENSG00000101220
PGOHUM00000291333	chr12	50217662	50218343	-	ENST00000548666.1	ENSP00000348849	ENSG00000197728
PGOHUM00000291334	chr12	50806335	50806437	-	ENST00000603396.1	ENSP00000450232	ENSG00000174456
PGOHUM00000291336	chr12	50949117	50949384	-	ENST00000603244.1	ENSP00000263384	ENSG00000105058
PGOHUM00000291340	chr12	52229093	52229588	-	ENST00000547343.1	ENSP00000450239	ENSG00000185432
PGOHUM00000291341	chr12	52250466	52258553	-	ENST00000534226.5	ENSP00000440240	ENSG00000135443
PGOHUM00000291343	chr12	52411742	52421867	-	ENST00000549264.2	ENSP00000448767	ENSG00000186081
PGOHUM00000291345	chr12	52630339	52634456	-	ENST00000550729.2	ENSP00000252244	ENSG00000167768
PGOHUM00000291346	chr12	52715567	52721655	-	ENST00000549467.2	ENSP00000330101	ENSG00000185069
PGOHUM00000291347	chr12	52729517	52736142	-	ENST00000546827.2	ENSP00000328358	ENSG00000185640
PGOHUM00000291348	chr12	52751978	52753821	-	ENST00000547183.1	ENSP00000413479	ENSG00000186442
PGOHUM00000291349	chr12	53632788	53633151	-	ENST00000462065.1	ENSP00000264258	ENSG00000071082
PGOHUM00000291351	chr12	54802746	54803589	-	ENST00000603132.1	ENSP00000265333	ENSG00000213585
PGOHUM00000291353	chr12	55122668	55124120	-	ENST00000553115.1	ENSP00000357440	ENSG00000025156
PGOHUM00000291354	chr12	55193882	55194786	-	ENST00000414690.2	ENSP00000304807	ENSG00000197532
PGOHUM00000291357	chr12	55654558	55655168	-	ENST00000554248.2	ENSP00000483688	ENSG00000277791
PGOHUM00000291358	chr12	55662337	55662501	-	ENST00000603972.1	ENSP00000362744	ENSG00000198034
PGOHUM00000291359	chr12	55732366	55732648	-	ENST00000551138.1	ENSP00000325423	ENSG00000151689
PGOHUM00000291360	chr12	55870048	55872602	-	ENST00000550756.1	ENSP00000340167	ENSG00000138430
PGOHUM00000291362	chr12	55980432	55981035	-	ENST00000552016.1	ENSP00000453111	ENSG00000166128
PGOHUM00000291363	chr12	56376818	56377331	-	ENST00000615621.1	ENSP00000381250	ENSG00000175336
PGOHUM00000291364	chr12	56380361	56382711	-	ENST00000554784.2	ENSP00000341652	ENSG00000113838
PGOHUM00000291365	chr12	56413647	56414045	-	ENST00000620583.1	ENSP00000381250	ENSG00000175336
PGOHUM00000291366	chr12	56840973	56841273	-	ENST00000611595.1	ENSP00000318631	ENSG00000025423
PGOHUM00000291367	chr12	56941174	56941482	-	ENST00000617239.1	ENSP00000381206	ENSG00000139547
PGOHUM00000291368	chr12	56981211	56985960	-	ENST00000611536.1	ENSP00000381206	ENSG00000139547
PGOHUM00000291369	chr12	57983795	57984761	-	ENST00000551532.1	ENSP00000481328	ENSG00000100380
PGOHUM00000291370	chr12	59052980	59054184	-	ENST00000550567.1	ENSP00000385507	ENSG00000169519
PGOHUM00000291371	chr12	59719698	59719944	-	ENST00000550105.1	ENSP00000391350	ENSG00000139684
PGOHUM00000291374	chr12	62021570	62022174	-	ENST00000487417.1	ENSP00000433821	ENSG00000149273
PGOHUM00000291375	chr12	62234390	62235515	-	ENST00000547105.1	ENSP00000361373	ENSG00000171872
PGOHUM00000291376	chr12	63055275	63055765	-	ENST00000553036.1	ENSP00000260443	ENSG00000137876
PGOHUM00000291377	chr12	63684748	63724935	-	ENST00000543539.1	ENSP00000386170	ENSG00000164532
PGOHUM00000291379	chr12	63871739	63872044	-	ENST00000493820.2	ENSP00000404375	ENSG00000241343
PGOHUM00000291380	chr12	63887379	63888598	-	ENST00000534985.1	ENSP00000280083	ENSG00000150527
PGOHUM00000291381	chr12	64338178	64338797	-	ENST00000545001.2	ENSP00000382694	ENSG00000131100
PGOHUM00000291382	chr12	64442510	64443330	-	ENST00000543493.1	ENSP00000253686	ENSG00000131368
PGOHUM00000291383	chr12	64867956	64868699	-	ENST00000481157.1	ENSP00000339795	ENSG00000147604
PGOHUM00000291384	chr12	65418731	65420027	-	ENST00000312876.7	ENSP00000373487	ENSG00000111057
PGOHUM00000291385	chr12	65645992	65646462	-	ENST00000393579.2	ENSP00000265260	ENSG00000081154
PGOHUM00000291386	chr12	65758121	65758998	-	ENST00000493929.1	ENSP00000346067	ENSG00000168028
PGOHUM00000291387	chr12	66234079	66235234	-	ENST00000417216.3	ENSP00000294904	ENSG00000153250
PGOHUM00000291388	chr12	66275940	66276651	-	ENST00000392251.3	ENSP00000390585	ENSG00000115539
PGOHUM00000291389	chr12	66563967	66569194	-	ENST00000371707.3	ENSP00000433083	ENSG00000117859
PGOHUM00000291390	chr12	67131567	67132205	-	ENST00000545905.1	ENSP00000261890	ENSG00000103769
PGOHUM00000291391	chr12	67265842	67266966	-	ENST00000543442.1	ENSP00000475261	ENSG00000184389
PGOHUM00000291392	chr12	67424272	67424986	-	ENST00000535885.1	ENSP00000454883	ENSG00000157045
PGOHUM00000291394	chr12	67978107	67978387	-	ENST00000355509.5	ENSP00000334146	ENSG00000197937
PGOHUM00000291396	chr12	68626870	68627187	-	ENST00000427342.3	ENSP00000385621	ENSG00000147403
PGOHUM00000291397	chr12	68642519	68642993	-	ENST00000414313.2	ENSP00000301587	ENSG00000167863
PGOHUM00000291398	chr12	68805011	68805479	-	ENST00000541551.1	ENSP00000383867	ENSG00000055070
PGOHUM00000291399	chr12	68957377	68957677	-	ENST00000552837.1	ENSP00000377965	ENSG00000186314
PGOHUM00000291401	chr12	71835034	71835396	-	ENST00000552838.1	ENSP00000386590	ENSG00000115561
PGOHUM00000291402	chr12	71849228	71850428	-	ENST00000550293.1	ENSP00000399585	ENSG00000124532
PGOHUM00000291403	chr12	72431722	72432075	-	ENST00000547971.1	ENSP00000254810	ENSG00000132475
PGOHUM00000291404	chr12	74663774	74664141	-	ENST00000441072.3	ENSP00000268607	ENSG00000140941
PGOHUM00000291405	chr12	74728038	74728851	-	ENST00000547218.1	ENSP00000425944	ENSG00000273841
PGOHUM00000291407	chr12	75688794	75689096	-	ENST00000550757.1	ENSP00000385621	ENSG00000147403
PGOHUM00000291408	chr12	76984079	76984669	-	ENST00000552481.2	ENSP00000395472	ENSG00000099901
PGOHUM00000291409	chr12	78130337	78131004	-	ENST00000418757.2	ENSP00000361254	ENSG00000122378
PGOHUM00000291410	chr12	78793526	78794114	-	ENST00000546724.1	ENSP00000005257	ENSG00000006451
PGOHUM00000291411	chr12	79500119	79500687	-	ENST00000553028.1	ENSP00000433319	ENSG00000213967
PGOHUM00000291413	chr12	79989014	79989218	-	ENST00000604477.1	ENSP00000272348	ENSG00000143977
PGOHUM00000291415	chr12	80561017	80561560	-	ENST00000547384.1	ENSP00000392678	ENSG00000174574
PGOHUM00000291417	chr12	81545326	81546450	-	ENST00000551366.2	ENSP00000428323	ENSG00000133872
PGOHUM00000291419	chr12	84448625	84449878	-	ENST00000550884.2	ENSP00000261015	ENSG00000138442
PGOHUM00000291421	chr12	85781892	85782444	-	ENST00000549998.1	ENSP00000327584	ENSG00000184277
PGOHUM00000291422	chr12	87169985	87170429	-	ENST00000480924.3	ENSP00000468402	ENSG00000198242
PGOHUM00000291423	chr12	87783118	87784568	-	ENST00000546624.2	ENSP00000417863	ENSG00000133606
PGOHUM00000291424	chr12	87820654	87820918	-	ENST00000549647.1	ENSP00000300413	ENSG00000167088
PGOHUM00000291425	chr12	88057876	88058578	-	ENST00000549191.1	ENSP00000187762	ENSG00000072954
PGOHUM00000291426	chr12	89919437	89919776	-	ENST00000546823.1	ENSP00000342106	ENSG00000185658
PGOHUM00000291427	chr12	91871122	91871230	-	ENST00000550377.1	ENSP00000296412	ENSG00000197894
PGOHUM00000291429	chr12	93124063	93124543	-	ENST00000552100.1	ENSP00000349212	ENSG00000196531
PGOHUM00000291430	chr12	93529560	93529989	-	ENST00000548858.1	ENSP00000405117	ENSG00000147274
PGOHUM00000291431	chr12	94423744	94424969	-	ENST00000525031.2	ENSP00000262031	ENSG00000076067
PGOHUM00000291432	chr12	94521090	94521869	-	ENST00000551218.1	ENSP00000483484	ENSG00000164346
PGOHUM00000291433	chr12	95286318	95286838	-	ENST00000552017.1	ENSP00000336687	ENSG00000122565
PGOHUM00000291435	chr12	96060024	96060375	-	ENST00000547227.1	ENSP00000261353	ENSG00000119801
PGOHUM00000291436	chr12	96386818	96387194	-	ENST00000547580.1	ENSP00000300413	ENSG00000167088
PGOHUM00000291438	chr12	97679879	97680047	-	ENST00000551083.1	ENSP00000483398	ENSG00000156194
PGOHUM00000291439	chr12	97732581	97733267	-	ENST00000554613.1	ENSP00000388742	ENSG00000168092
PGOHUM00000291440	chr12	98454877	98457115	-	ENST00000556476.1	ENSP00000330320	ENSG00000065923
PGOHUM00000291441	chr12	98590723	98591214	-	ENST00000557282.1	ENSP00000419425	ENSG00000196262
PGOHUM00000291444	chr12	100009052	100009838	-	ENST00000482189.1	ENSP00000362744	ENSG00000198034
PGOHUM00000291445	chr12	100156621	100173159	-	ENST00000266746.10	ENSP00000481685	ENSG00000167110
PGOHUM00000291447	chr12	100180553	100199762	-	ENST00000548782.1	ENSP00000413666	ENSG00000167202
PGOHUM00000291448	chr12	100525186	100525420	-	ENST00000605098.1	ENSP00000437509	ENSG00000072518
PGOHUM00000291449	chr12	101228141	101228876	-	ENST00000472008.1	ENSP00000369743	ENSG00000137154
PGOHUM00000291450	chr12	101773114	101773421	-	ENST00000552036.1	ENSP00000481328	ENSG00000100380
PGOHUM00000291451	chr12	101873316	101873623	-	ENST00000550617.1	ENSP00000233893	ENSG00000115541
PGOHUM00000291452	chr12	102230027	102230533	-	ENST00000547375.2	ENSP00000440960	ENSG00000133318
PGOHUM00000291453	chr12	102513251	102513655	-	ENST00000551181.1	ENSP00000252102	ENSG00000131495
PGOHUM00000291454	chr12	103505411	103506174	-	ENST00000546924.1	ENSP00000293695	ENSG00000161860
PGOHUM00000291455	chr12	104976749	104978027	-	ENST00000548986.1	ENSP00000373487	ENSG00000111057
PGOHUM00000291456	chr12	106901283	106901984	-	ENST00000551398.1	ENSP00000236957	ENSG00000114942
PGOHUM00000291458	chr12	107903270	107903948	-	ENST00000547904.1	ENSP00000402524	ENSG00000071994
PGOHUM00000291459	chr12	107911325	107912297	-	ENST00000548419.1	ENSP00000481613	ENSG00000276017
PGOHUM00000291460	chr12	108281103	108282235	-	ENST00000548873.1	ENSP00000385057	ENSG00000239713
PGOHUM00000291462	chr12	109859767	109860420	-	ENST00000536310.1	ENSP00000481745	ENSG00000176731
PGOHUM00000291463	chr12	110429959	110430282	-	ENST00000549577.2	ENSP00000308227	ENSG00000137309
PGOHUM00000291464	chr12	110841538	110842387	-	ENST00000465069.2	ENSP00000294189	ENSG00000162244
PGOHUM00000291465	chr12	111669852	111670362	-	ENST00000552501.1	ENSP00000265260	ENSG00000081154
PGOHUM00000291466	chr12	111879338	111880249	-	ENST00000493495.2	ENSP00000341885	ENSG00000140988
PGOHUM00000291467	chr12	112000739	112000985	-	ENST00000549244.1	ENSP00000256433	ENSG00000134049
PGOHUM00000291468	chr12	112301870	112302663	-	ENST00000469026.2	ENSP00000361076	ENSG00000148303
PGOHUM00000291469	chr12	113789542	113789807	-	ENST00000549314.1	ENSP00000242577	ENSG00000088986
PGOHUM00000291470	chr12	114929757	114929935	-	ENST00000400949.4	ENSP00000417902	ENSG00000227124
PGOHUM00000291471	chr12	115592604	115592983	-	ENST00000486088.1	ENSP00000472768	ENSG00000221983
PGOHUM00000291472	chr12	117245551	117246164	-	ENST00000548625.2	ENSP00000284811	ENSG00000154582
PGOHUM00000291474	chr12	118737964	118738511	-	ENST00000490729.1	ENSP00000462203	ENSG00000265681
PGOHUM00000291476	chr12	120450437	120450803	-	ENST00000407532.2	ENSP00000264258	ENSG00000071082
PGOHUM00000291477	chr12	120522664	120523443	-	ENST00000465434.1	ENSP00000294189	ENSG00000162244
PGOHUM00000291479	chr12	120845110	120845647	-	ENST00000392493.3	ENSP00000272102	ENSG00000143761
PGOHUM00000291484	chr12	123441517	123441852	-	ENST00000605712.1	ENSP00000350512	ENSG00000121022
PGOHUM00000291485	chr12	123721246	123721639	-	ENST00000472241.1	ENSP00000253788	ENSG00000131469
PGOHUM00000291486	chr12	124005871	124006225	-	ENST00000536166.1	ENSP00000333433	ENSG00000182628
PGOHUM00000291487	chr12	124935488	124935860	-	ENST00000392735.2	ENSP00000346088	ENSG00000116251
PGOHUM00000291488	chr12	125056359	125056581	-	ENST00000541494.1	ENSP00000381856	ENSG00000214736
PGOHUM00000291489	chr12	125900421	125901483	-	ENST00000604518.1	ENSP00000395587	ENSG00000236761
PGOHUM00000291490	chr12	126458462	126458792	-	ENST00000536421.1	ENSP00000263384	ENSG00000105058
PGOHUM00000291492	chr12	126616344	126616554	-	ENST00000536978.1	ENSP00000365926	ENSG00000135002
PGOHUM00000291493	chr12	127317709	127319986	-	ENST00000544240.1	ENSP00000482788	ENSG00000139364
PGOHUM00000291494	chr12	127344258	127344402	-	ENST00000541512.1	ENSP00000316532	ENSG00000181291
PGOHUM00000291495	chr12	128437778	128439206	-	ENST00000535243.1	ENSP00000369757	ENSG00000137154
PGOHUM00000291497	chr12	130216807	130217157	-	ENST00000466577.1	ENSP00000009589	ENSG00000008988
PGOHUM00000291498	chr12	131292068	131293176	-	ENST00000464655.1	ENSP00000369743	ENSG00000137154
PGOHUM00000291499	chr12	131596857	131597115	-	ENST00000541343.1	ENSP00000442501	ENSG00000111452
PGOHUM00000291500	chr12	132126461	132126764	-	ENST00000540993.1	ENSP00000309509	ENSG00000145287
PGOHUM00000291503	chr12	133217210	133217675	-	ENST00000544259.1	ENSP00000244174	ENSG00000124334
PGOHUM00000291505	chr12	2659937	2660969	+	ENST00000366455.3	ENSP00000369757	ENSG00000137154
PGOHUM00000291508	chr12	2781904	2782371	+	ENST00000468281.1	ENSP00000468402	ENSG00000198242
PGOHUM00000291510	chr12	3468950	3469296	+	ENST00000468701.1	ENSP00000348849	ENSG00000197728
PGOHUM00000291511	chr12	3839459	3842525	+	ENST00000237841.5	ENSP00000395487	ENSG00000164164
PGOHUM00000291512	chr12	4097451	4099519	+	ENST00000456928.2	ENSP00000227378	ENSG00000109971
PGOHUM00000291513	chr12	5583797	5584085	+	ENST00000545761.1	ENSP00000349679	ENSG00000125971
PGOHUM00000291514	chr12	6438498	6438852	+	ENST00000447193.2	ENSP00000267884	ENSG00000140319
PGOHUM00000291515	chr12	6477714	6480207	+	ENST00000541242.1	ENSP00000070846	ENSG00000057294
PGOHUM00000291516	chr12	6883996	6884613	+	ENST00000441655.2	ENSP00000307889	ENSG00000167526
PGOHUM00000291517	chr12	6884898	6885684	+	ENST00000504533.2	ENSP00000246069	ENSG00000125868
PGOHUM00000291518	chr12	7032108	7032398	+	ENST00000468816.1	ENSP00000274242	ENSG00000145592
PGOHUM00000291519	chr12	7237432	7240986	+	ENST00000540190.1	ENSP00000340296	ENSG00000173124
PGOHUM00000291520	chr12	7566369	7567382	+	ENST00000509325.1	ENSP00000229239	ENSG00000111640
PGOHUM00000291521	chr12	7606834	7607331	+	ENST00000544818.1	ENSP00000242284	ENSG00000122705
PGOHUM00000291522	chr12	7860437	7860764	+	ENST00000480485.2	ENSP00000009589	ENSG00000008988
PGOHUM00000291523	chr12	7870852	7871370	+	ENST00000536322.1	ENSP00000217313	ENSG00000101335
PGOHUM00000291524	chr12	7892576	7898903	+	ENST00000525030.5	ENSP00000229307	ENSG00000111704
PGOHUM00000291527	chr12	8227734	8231764	+	ENST00000437882.3	ENSP00000340009	ENSG00000189366
PGOHUM00000291529	chr12	8460618	8461232	+	ENST00000477936.2	ENSP00000309334	ENSG00000174748
PGOHUM00000291530	chr12	8634367	8637608	+	ENST00000540341.1	ENSP00000370023	ENSG00000084754
PGOHUM00000291531	chr12	8678773	8679670	+	ENST00000545370.1	ENSP00000466121	ENSG00000131944
PGOHUM00000291533	chr12	8742428	8743072	+	ENST00000497462.2	ENSP00000410848	ENSG00000168028
PGOHUM00000291534	chr12	9036344	9037244	+	ENST00000544463.1	ENSP00000361686	ENSG00000165637
PGOHUM00000291535	chr12	9127783	9128645	+	ENST00000540749.1	ENSP00000308452	ENSG00000128422
PGOHUM00000291536	chr12	9135084	9135591	+	ENST00000540396.1	ENSP00000256015	ENSG00000133639
PGOHUM00000291538	chr12	9277235	9313241	+	ENST00000539757.1	ENSP00000473610	ENSG00000013573
PGOHUM00000291546	chr12	9641723	9643011	+	ENST00000426641.3	ENSP00000245206	ENSG00000125166
PGOHUM00000291547	chr12	9653683	9657043	+	ENST00000537668.1	ENSP00000371409	ENSG00000069493
PGOHUM00000291548	chr12	10040848	10045711	+	ENST00000538284.1	ENSP00000327169	ENSG00000165682
PGOHUM00000291549	chr12	10111738	10112471	+	ENST00000406003.2	ENSP00000348093	ENSG00000197451
PGOHUM00000291550	chr12	10770305	10770605	+	ENST00000412576.3	ENSP00000233893	ENSG00000115541
PGOHUM00000291551	chr12	11481383	11481656	+	ENST00000453927.2	ENSP00000398064	ENSG00000181061
PGOHUM00000291552	chr12	11500499	11501022	+	ENST00000614709.1	ENSP00000480683	ENSG00000282676
PGOHUM00000291553	chr12	11512723	11514136	+	ENST00000603334.1	ENSP00000238146	ENSG00000111364
PGOHUM00000291554	chr12	12155262	12155772	+	ENST00000472093.2	ENSP00000346027	ENSG00000122026
PGOHUM00000291556	chr12	12248991	12249427	+	ENST00000604544.1	ENSP00000428209	ENSG00000169139
PGOHUM00000291557	chr12	12338776	12339254	+	ENST00000494341.2	ENSP00000389103	ENSG00000198242
PGOHUM00000291558	chr12	12850982	12851740	+	ENST00000475592.2	ENSP00000369757	ENSG00000137154
PGOHUM00000291559	chr12	12875499	12876107	+	ENST00000459725.1	ENSP00000375730	ENSG00000142541
PGOHUM00000291560	chr12	13001499	13002834	+	ENST00000538670.1	ENSP00000277874	ENSG00000148680
PGOHUM00000291561	chr12	14169746	14169877	+	ENST00000546187.1	ENSP00000376886	ENSG00000243678
PGOHUM00000291562	chr12	14192002	14192284	+	ENST00000544546.1	ENSP00000370123	ENSG00000205581
PGOHUM00000291563	chr12	14237091	14237321	+	ENST00000535821.1	ENSP00000295491	ENSG00000163319
PGOHUM00000291564	chr12	14254912	14255226	+	ENST00000541815.1	ENSP00000266027	ENSG00000114353
PGOHUM00000291565	chr12	15439527	15440401	+	ENST00000469884.1	ENSP00000341885	ENSG00000140988
PGOHUM00000291566	chr12	15803164	15804158	+	ENST00000544148.1	ENSP00000462506	ENSG00000125445
PGOHUM00000291567	chr12	16513445	16514371	+	ENST00000540992.1	ENSP00000245206	ENSG00000125166
PGOHUM00000291568	chr12	16989126	16989936	+	ENST00000444513.2	ENSP00000331708	ENSG00000113558
PGOHUM00000291569	chr12	16990670	16992083	+	ENST00000325349.6	ENSP00000330054	ENSG00000156508
PGOHUM00000291570	chr12	17121716	17122460	+	ENST00000481703.2	ENSP00000379729	ENSG00000147604
PGOHUM00000291571	chr12	17400399	17400914	+	ENST00000545713.1	ENSP00000365766	ENSG00000126768
PGOHUM00000291572	chr12	18424663	18425140	+	ENST00000535964.1	ENSP00000434001	ENSG00000110429
PGOHUM00000291573	chr12	18493051	18493723	+	ENST00000543668.1	ENSP00000273320	ENSG00000196345
PGOHUM00000291574	chr12	18692762	18694096	+	ENST00000396338.3	ENSP00000261303	ENSG00000100764
PGOHUM00000291575	chr12	19089151	19089888	+	ENST00000480903.1	ENSP00000339795	ENSG00000147604
PGOHUM00000291578	chr12	19413153	19413461	+	ENST00000543528.1	ENSP00000466214	ENSG00000105185
PGOHUM00000291579	chr12	19508904	19509245	+	ENST00000498395.1	ENSP00000378160	ENSG00000109475
PGOHUM00000291580	chr12	19941521	19943018	+	ENST00000414406.2	ENSP00000317334	ENSG00000120438
PGOHUM00000291581	chr12	20551590	20553012	+	ENST00000540175.1	ENSP00000478171	ENSG00000276043
PGOHUM00000291582	chr12	20845065	20845260	+	ENST00000545978.1	ENSP00000438789	ENSG00000175575
PGOHUM00000291583	chr12	22008348	22008880	+	ENST00000541534.1	ENSP00000357804	ENSG00000159445
PGOHUM00000291584	chr12	22573425	22575105	+	ENST00000542742.1	ENSP00000414635	ENSG00000171757
PGOHUM00000291585	chr12	22722229	22722469	+	ENST00000478056.2	ENSP00000331019	ENSG00000185088
PGOHUM00000291586	chr12	24583561	24584549	+	ENST00000542108.1	ENSP00000219837	ENSG00000103550
PGOHUM00000291587	chr12	24642687	24643166	+	ENST00000471411.1	ENSP00000434298	ENSG00000122026
PGOHUM00000291588	chr12	25803298	25804526	+	ENST00000543961.1	ENSP00000376611	ENSG00000139372
PGOHUM00000291589	chr12	26800843	26801302	+	ENST00000541141.1	ENSP00000439264	ENSG00000121310
PGOHUM00000291593	chr12	27121910	27147664	+	ENST00000545069.1	ENSP00000445425	ENSG00000110841
PGOHUM00000291594	chr12	27496937	27498589	+	ENST00000542842.1	ENSP00000231572	ENSG00000113643
PGOHUM00000291595	chr12	27702338	27702906	+	ENST00000418882.2	ENSP00000296503	ENSG00000164104
PGOHUM00000291596	chr12	28164958	28165662	+	ENST00000457963.2	ENSP00000264538	ENSG00000114446
PGOHUM00000291597	chr12	28978584	28978685	+	ENST00000614376.1	ENSP00000364555	ENSG00000117148
PGOHUM00000291599	chr12	30454919	30492302	+	ENST00000551867.1	ENSP00000256062	ENSG00000133687
PGOHUM00000291600	chr12	30861921	30862179	+	ENST00000550612.1	ENSP00000427976	ENSG00000196262
PGOHUM00000291601	chr12	31244440	31244685	+	ENST00000605507.1	ENSP00000339720	ENSG00000189043
PGOHUM00000291605	chr12	31311617	31312029	+	ENST00000538551.1	ENSP00000473505	ENSG00000004864
PGOHUM00000291606	chr12	31465062	31465842	+	ENST00000366255.3	ENSP00000480402	ENSG00000166337
PGOHUM00000291607	chr12	31477506	31477987	+	ENST00000544433.1	ENSP00000338057	ENSG00000185414
PGOHUM00000291609	chr12	31893370	31893702	+	ENST00000541142.1	ENSP00000464363	ENSG00000154059
PGOHUM00000291610	chr12	31897820	31898123	+	ENST00000498198.2	ENSP00000322419	ENSG00000177600
PGOHUM00000291611	chr12	31948334	31948827	+	ENST00000484010.1	ENSP00000354739	ENSG00000197958
PGOHUM00000291612	chr12	31953889	31955268	+	ENST00000538830.1	ENSP00000380734	ENSG00000171262
PGOHUM00000291613	chr12	32007127	32007435	+	ENST00000534895.1	ENSP00000418348	ENSG00000187118
PGOHUM00000291614	chr12	32072734	32072880	+	ENST00000547280.1	ENSP00000430727	ENSG00000094755
PGOHUM00000291616	chr12	32863118	32863433	+	ENST00000462203.1	ENSP00000393393	ENSG00000182899
PGOHUM00000291617	chr12	32985838	32987070	+	ENST00000553060.1	ENSP00000253004	ENSG00000130707
PGOHUM00000291618	chr12	33454345	33455452	+	ENST00000393026.3	ENSP00000216218	ENSG00000100380
PGOHUM00000291619	chr12	33717853	33718217	+	ENST00000603103.1	ENSP00000359618	ENSG00000166024
PGOHUM00000291620	chr12	34162477	34163442	+	ENST00000542491.2	ENSP00000420741	ENSG00000188163
PGOHUM00000291621	chr12	34249481	34249958	+	ENST00000540219.1	ENSP00000370201	ENSG00000085231
PGOHUM00000291622	chr12	37575587	37576384	+	ENST00000547456.2	ENSP00000465189	ENSG00000267041
PGOHUM00000291624	chr12	38201566	38203792	+	ENST00000445286.3	ENSP00000259818	ENSG00000137285
PGOHUM00000291627	chr12	40286289	40286662	+	ENST00000434995.1	ENSP00000354499	ENSG00000198804
PGOHUM00000291629	chr12	40728811	40729897	+	ENST00000548175.1	ENSP00000296411	ENSG00000164024
PGOHUM00000291630	chr12	41911256	41912212	+	ENST00000546669.1	ENSP00000258821	ENSG00000136319
PGOHUM00000291631	chr12	42286911	42288560	+	ENST00000550858.1	ENSP00000320204	ENSG00000073792
PGOHUM00000291632	chr12	43633093	43633281	+	ENST00000605601.1	ENSP00000433034	ENSG00000140988
PGOHUM00000291633	chr12	43659827	43661101	+	ENST00000547505.2	ENSP00000330054	ENSG00000156508
PGOHUM00000291634	chr12	45071769	45072843	+	ENST00000549925.1	ENSP00000260956	ENSG00000138385
PGOHUM00000291635	chr12	45200817	45201551	+	ENST00000548155.2	ENSP00000290349	ENSG00000159228
PGOHUM00000291636	chr12	45444766	45445438	+	ENST00000546680.2	ENSP00000261758	ENSG00000117899
PGOHUM00000291639	chr12	46592573	46593305	+	ENST00000608051.1	ENSP00000316955	ENSG00000188269
PGOHUM00000291641	chr12	47484689	47485722	+	ENST00000550956.1	ENSP00000237642	ENSG00000118804
PGOHUM00000291643	chr12	48085062	48085421	+	ENST00000549557.1	ENSP00000249289	ENSG00000128524
PGOHUM00000291644	chr12	48171590	48173353	+	ENST00000552531.1	ENSP00000379042	ENSG00000197930
PGOHUM00000291645	chr12	48487946	48488408	+	ENST00000494130.1	ENSP00000363169	ENSG00000124614
PGOHUM00000291646	chr12	48528251	48528676	+	ENST00000641959.1	ENSP00000467843	ENSG00000228075
PGOHUM00000291648	chr12	48627879	48628836	+	ENST00000415975.2	ENSP00000477445	ENSG00000198674
PGOHUM00000291649	chr12	49075039	49075802	+	ENST00000611325.1	ENSP00000396212	ENSG00000127824
PGOHUM00000291650	chr12	49389516	49390162	+	ENST00000551907.1	ENSP00000323763	ENSG00000111790
PGOHUM00000291651	chr12	49594091	49594258	+	ENST00000553226.1	ENSP00000342889	ENSG00000147669
PGOHUM00000291652	chr12	49595148	49595688	+	ENST00000547655.1	ENSP00000340278	ENSG00000116288
PGOHUM00000291653	chr12	49619334	49619612	+	ENST00000550710.1	ENSP00000398064	ENSG00000181061
PGOHUM00000291654	chr12	49709237	49709336	+	ENST00000549485.1	ENSP00000258424	ENSG00000135940
PGOHUM00000291655	chr12	49770960	49771136	+	ENST00000552208.1	ENSP00000296581	ENSG00000164167
PGOHUM00000291656	chr12	49863173	49863503	+	ENST00000459730.1	ENSP00000393393	ENSG00000182899
PGOHUM00000291657	chr12	50286244	50289231	+	ENST00000617570.1	ENSP00000359768	ENSG00000168116
PGOHUM00000291659	chr12	50756892	50757433	+	ENST00000604279.1	ENSP00000325562	ENSG00000173436
PGOHUM00000291660	chr12	51106817	51107144	+	ENST00000469738.2	ENSP00000393393	ENSG00000182899
PGOHUM00000291663	chr12	52107278	52108261	+	ENST00000548970.2	ENSP00000387523	ENSG00000237521
PGOHUM00000291665	chr12	52263948	52267461	+	ENST00000643114.1	ENSP00000440240	ENSG00000135443
PGOHUM00000291666	chr12	52341197	52354036	+	ENST00000620027.6	ENSP00000257901	ENSG00000135443
PGOHUM00000291667	chr12	52730425	52732865	+	ENST00000552545.1	ENSP00000310723	ENSG00000174243
PGOHUM00000291668	chr12	52748776	52750127	+	ENST00000549824.1	ENSP00000435257	ENSG00000148925
PGOHUM00000291669	chr12	52763405	52763893	+	ENST00000550907.1	ENSP00000219204	ENSG00000102931
PGOHUM00000291670	chr12	52782650	52782839	+	ENST00000547968.1	ENSP00000472469	ENSG00000233927
PGOHUM00000291671	chr12	52837403	52837739	+	ENST00000550463.1	ENSP00000348849	ENSG00000197728
PGOHUM00000291672	chr12	52885429	52886385	+	ENST00000485823.1	ENSP00000379729	ENSG00000147604
PGOHUM00000291673	chr12	53131350	53131985	+	ENST00000550220.1	ENSP00000450731	ENSG00000100568
PGOHUM00000291674	chr12	53142053	53142327	+	ENST00000550979.1	ENSP00000398064	ENSG00000181061
PGOHUM00000291675	chr12	53153272	53154484	+	ENST00000550578.1	ENSP00000293831	ENSG00000161960
PGOHUM00000291676	chr12	53574632	53576103	+	ENST00000617434.1	ENSP00000252979	ENSG00000130684
PGOHUM00000291680	chr12	55283750	55284641	+	ENST00000451403.1	ENSP00000368990	ENSG00000205330
PGOHUM00000291681	chr12	55311835	55312757	+	ENST00000452388.1	ENSP00000368990	ENSG00000205330
PGOHUM00000291682	chr12	55342841	55343774	+	ENST00000547875.1	ENSP00000368989	ENSG00000205329
PGOHUM00000291683	chr12	55388445	55389374	+	ENST00000414917.1	ENSP00000368986	ENSG00000205328
PGOHUM00000291684	chr12	55396340	55396697	+	ENST00000546432.1	ENSP00000368987	ENSG00000187857
PGOHUM00000291688	chr12	55900300	55900618	+	ENST00000548078.1	ENSP00000381607	ENSG00000084207
PGOHUM00000291690	chr12	56855694	56855886	+	ENST00000553271.1	ENSP00000381206	ENSG00000139547
PGOHUM00000291691	chr12	56871710	56872367	+	ENST00000556917.1	ENSP00000238081	ENSG00000134308
PGOHUM00000291692	chr12	57674665	57675250	+	ENST00000480739.2	ENSP00000375730	ENSG00000142541
PGOHUM00000291693	chr12	57967058	57968399	+	ENST00000550830.1	ENSP00000418719	ENSG00000198039
PGOHUM00000291694	chr12	58244378	58244865	+	ENST00000479921.2	ENSP00000346027	ENSG00000122026
PGOHUM00000291695	chr12	58394596	58395138	+	ENST00000552027.1	ENSP00000306010	ENSG00000168374
PGOHUM00000291696	chr12	59020169	59020894	+	ENST00000497406.2	ENSP00000369757	ENSG00000137154
PGOHUM00000291697	chr12	59812102	59812576	+	ENST00000549280.1	ENSP00000408559	ENSG00000090621
PGOHUM00000291698	chr12	60215994	60216384	+	ENST00000551882.1	ENSP00000431846	ENSG00000104388
PGOHUM00000291699	chr12	60418983	60419293	+	ENST00000546569.1	ENSP00000364089	ENSG00000204279
PGOHUM00000291700	chr12	61775923	61776400	+	ENST00000464143.2	ENSP00000471695	ENSG00000122026
PGOHUM00000291701	chr12	61879318	61880772	+	ENST00000551916.1	ENSP00000449404	ENSG00000170421
PGOHUM00000291702	chr12	62658823	62659225	+	ENST00000480482.2	ENSP00000380156	ENSG00000144713
PGOHUM00000291703	chr12	62755227	62756233	+	ENST00000513513.1	ENSP00000222286	ENSG00000105679
PGOHUM00000291704	chr12	63002469	63002795	+	ENST00000546650.1	ENSP00000356112	ENSG00000215712
PGOHUM00000291705	chr12	63003553	63004694	+	ENST00000502352.1	ENSP00000302393	ENSG00000171989
PGOHUM00000291707	chr12	63651627	63651930	+	ENST00000545814.1	ENSP00000271638	ENSG00000163191
PGOHUM00000291708	chr12	63822021	63823895	+	ENST00000539977.1	ENSP00000429395	ENSG00000070756
PGOHUM00000291709	chr12	64032412	64032665	+	ENST00000537101.1	ENSP00000481661	ENSG00000154781
PGOHUM00000291711	chr12	64396533	64396997	+	ENST00000483430.1	ENSP00000270625	ENSG00000142534
PGOHUM00000291712	chr12	65134688	65135273	+	ENST00000536787.2	ENSP00000368528	ENSG00000184831
PGOHUM00000291713	chr12	66037235	66037714	+	ENST00000469899.2	ENSP00000346027	ENSG00000122026
PGOHUM00000291714	chr12	66563524	66563694	+	ENST00000542581.1	ENSP00000485521	ENSG00000117859
PGOHUM00000291715	chr12	67351436	67352039	+	ENST00000542687.1	ENSP00000333401	ENSG00000185608
PGOHUM00000291717	chr12	68143318	68143690	+	ENST00000542812.1	ENSP00000389400	ENSG00000197345
PGOHUM00000291719	chr12	68684595	68686308	+	ENST00000481005.2	ENSP00000379729	ENSG00000147604
PGOHUM00000291720	chr12	68705634	68707066	+	ENST00000396270.3	ENSP00000449404	ENSG00000170421
PGOHUM00000291721	chr12	68913804	68914022	+	ENST00000550230.1	ENSP00000251337	ENSG00000134183
PGOHUM00000291722	chr12	69284397	69285485	+	ENST00000548895.1	ENSP00000223122	ENSG00000106392
PGOHUM00000291723	chr12	69422656	69422995	+	ENST00000471748.2	ENSP00000348849	ENSG00000197728
PGOHUM00000291724	chr12	70671918	70672856	+	ENST00000546381.1	ENSP00000233379	ENSG00000115042
PGOHUM00000291725	chr12	72610678	72611316	+	ENST00000550751.1	ENSP00000262570	ENSG00000106554
PGOHUM00000291726	chr12	73648666	73649039	+	ENST00000474343.1	ENSP00000264258	ENSG00000071082
PGOHUM00000291727	chr12	74170445	74171830	+	ENST00000551714.1	ENSP00000247001	ENSG00000105705
PGOHUM00000291728	chr12	74274952	74275231	+	ENST00000549267.1	ENSP00000366179	ENSG00000136770
PGOHUM00000291729	chr12	74292324	74293096	+	ENST00000546480.1	ENSP00000357556	ENSG00000151650
PGOHUM00000291730	chr12	74656561	74656860	+	ENST00000548059.1	ENSP00000238892	ENSG00000119878
PGOHUM00000291732	chr12	75600047	75601551	+	ENST00000548349.1	ENSP00000270776	ENSG00000142657
PGOHUM00000291734	chr12	75964799	75964995	+	ENST00000552179.1	ENSP00000332198	ENSG00000182117
PGOHUM00000291735	chr12	76057538	76058115	+	ENST00000552477.1	ENSP00000280557	ENSG00000139726
PGOHUM00000291737	chr12	76137425	76138610	+	ENST00000553021.1	ENSP00000358059	ENSG00000130347
PGOHUM00000291738	chr12	76599671	76600470	+	ENST00000484287.2	ENSP00000361076	ENSG00000148303
PGOHUM00000291739	chr12	76619386	76620043	+	ENST00000603536.1	ENSP00000238081	ENSG00000134308
PGOHUM00000291740	chr12	76660405	76660884	+	ENST00000485945.1	ENSP00000346027	ENSG00000122026
PGOHUM00000291741	chr12	76721534	76722286	+	ENST00000478876.1	ENSP00000339795	ENSG00000147604
PGOHUM00000291742	chr12	76757191	76757914	+	ENST00000548926.1	ENSP00000420357	ENSG00000111832
PGOHUM00000291744	chr12	79558782	79559166	+	ENST00000549457.1	ENSP00000370589	ENSG00000101361
PGOHUM00000291745	chr12	80028893	80029631	+	ENST00000488396.1	ENSP00000339795	ENSG00000147604
PGOHUM00000291746	chr12	81868368	81869046	+	ENST00000548110.1	ENSP00000310856	ENSG00000228567
PGOHUM00000291747	chr12	81998632	81998962	+	ENST00000546484.1	ENSP00000349543	ENSG00000164751
PGOHUM00000291749	chr12	82468456	82468948	+	ENST00000549715.1	ENSP00000428422	ENSG00000113249
PGOHUM00000291750	chr12	83151331	83152190	+	ENST00000464696.2	ENSP00000202773	ENSG00000089009
PGOHUM00000291751	chr12	84671598	84672026	+	ENST00000546698.1	ENSP00000317780	ENSG00000178741
PGOHUM00000291752	chr12	85567878	85568239	+	ENST00000550676.1	ENSP00000202017	ENSG00000088356
PGOHUM00000291753	chr12	86015697	86016441	+	ENST00000548429.1	ENSP00000415391	ENSG00000130147
PGOHUM00000291755	chr12	87750142	87750313	+	ENST00000546447.1	ENSP00000307786	ENSG00000172115
PGOHUM00000291756	chr12	87944885	87950819	+	ENST00000489210.2	ENSP00000362744	ENSG00000198034
PGOHUM00000291757	chr12	89027757	89028522	+	ENST00000548728.1	ENSP00000268607	ENSG00000140941
PGOHUM00000291758	chr12	89319364	89319649	+	ENST00000553035.1	ENSP00000382250	ENSG00000243927
PGOHUM00000291759	chr12	89500093	89502670	+	ENST00000533085.2	ENSP00000426078	ENSG00000145241
PGOHUM00000291761	chr12	89752913	89753831	+	ENST00000546688.1	ENSP00000373404	ENSG00000112651
PGOHUM00000291762	chr12	91193709	91193942	+	ENST00000546853.2	ENSP00000306866	ENSG00000170296
PGOHUM00000291763	chr12	92168400	92168877	+	ENST00000496249.1	ENSP00000471695	ENSG00000122026
PGOHUM00000291764	chr12	92530460	92531324	+	ENST00000552900.1	ENSP00000303222	ENSG00000109919
PGOHUM00000291765	chr12	92858079	92859273	+	ENST00000551090.1	ENSP00000303147	ENSG00000168906
PGOHUM00000291767	chr12	93035261	93035744	+	ENST00000605469.1	ENSP00000339250	ENSG00000187569
PGOHUM00000291768	chr12	93315571	93315703	+	ENST00000552735.1	ENSP00000310071	ENSG00000164162
PGOHUM00000291769	chr12	94140077	94141337	+	ENST00000548294.1	ENSP00000301459	ENSG00000167771
PGOHUM00000291770	chr12	94548241	94549536	+	ENST00000307241.5	ENSP00000307432	ENSG00000172340
PGOHUM00000291771	chr12	94590821	94591093	+	ENST00000551246.1	ENSP00000302160	ENSG00000170860
PGOHUM00000291772	chr12	94834147	94835158	+	ENST00000557173.1	ENSP00000355124	ENSG00000171345
PGOHUM00000291773	chr12	95100531	95101045	+	ENST00000553003.1	ENSP00000342026	ENSG00000117592
PGOHUM00000291774	chr12	95125760	95126389	+	ENST00000470084.1	ENSP00000345156	ENSG00000188846
PGOHUM00000291775	chr12	95672305	95673068	+	ENST00000548011.1	ENSP00000359991	ENSG00000171314
PGOHUM00000291777	chr12	98317741	98318349	+	ENST00000547032.1	ENSP00000443881	ENSG00000139146
PGOHUM00000291781	chr12	100578744	100580197	+	ENST00000547380.2	ENSP00000369820	ENSG00000165195
PGOHUM00000291782	chr12	101066734	101069232	+	ENST00000547000.1	ENSP00000404448	ENSG00000089006
PGOHUM00000291783	chr12	101424441	101424691	+	ENST00000487608.1	ENSP00000331019	ENSG00000185088
PGOHUM00000291785	chr12	101963901	101964340	+	ENST00000551462.1	ENSP00000355955	ENSG00000117691
PGOHUM00000291786	chr12	103503381	103504936	+	ENST00000551967.1	ENSP00000222214	ENSG00000105607
PGOHUM00000291788	chr12	104514029	104514439	+	ENST00000548397.1	ENSP00000348205	ENSG00000159199
PGOHUM00000291790	chr12	106015897	106017006	+	ENST00000546640.1	ENSP00000216218	ENSG00000100380
PGOHUM00000291792	chr12	106170004	106172437	+	ENST00000548943.1	ENSP00000451032	ENSG00000100815
PGOHUM00000291793	chr12	106910757	106911109	+	ENST00000474666.1	ENSP00000287038	ENSG00000156482
PGOHUM00000291794	chr12	107271394	107271846	+	ENST00000552169.1	ENSP00000318012	ENSG00000119335
PGOHUM00000291795	chr12	107719599	107720133	+	ENST00000488371.1	ENSP00000461910	ENSG00000265681
PGOHUM00000291797	chr12	107887730	107889886	+	ENST00000551839.1	ENSP00000345151	ENSG00000229292
PGOHUM00000291798	chr12	107899638	107899815	+	ENST00000549599.1	ENSP00000447049	ENSG00000110880
PGOHUM00000291800	chr12	110460988	110461362	+	ENST00000490759.1	ENSP00000264258	ENSG00000071082
PGOHUM00000291802	chr12	111381867	111385638	+	ENST00000552265.2	ENSP00000432884	ENSG00000109971
PGOHUM00000291806	chr12	111927018	111929017	+	ENST00000454683.1	ENSP00000474385	ENSG00000139985
PGOHUM00000291807	chr12	111992996	111993875	+	ENST00000547720.1	ENSP00000188376	ENSG00000075415
PGOHUM00000291808	chr12	112321759	112323089	+	ENST00000551552.1	ENSP00000249270	ENSG00000105821
PGOHUM00000291809	chr12	113015607	113016098	+	ENST00000552954.1	ENSP00000278200	ENSG00000148950
PGOHUM00000291810	chr12	113054062	113054435	+	ENST00000460336.1	ENSP00000318646	ENSG00000134419
PGOHUM00000291811	chr12	114097682	114098223	+	ENST00000549005.1	ENSP00000253669	ENSG00000131351
PGOHUM00000291812	chr12	114104542	114105931	+	ENST00000547831.1	ENSP00000307900	ENSG00000135821
PGOHUM00000291813	chr12	114548854	114549852	+	ENST00000548774.1	ENSP00000268607	ENSG00000140941
PGOHUM00000291814	chr12	114588194	114588802	+	ENST00000550242.1	ENSP00000340836	ENSG00000134996
PGOHUM00000291815	chr12	116169045	116169258	+	ENST00000553000.1	ENSP00000272348	ENSG00000143977
PGOHUM00000291816	chr12	116908312	116908627	+	ENST00000468934.1	ENSP00000252543	ENSG00000130255
PGOHUM00000291817	chr12	119194850	119195394	+	ENST00000392530.2	ENSP00000222968	ENSG00000106244
PGOHUM00000291818	chr12	119959424	119959754	+	ENST00000484185.1	ENSP00000393393	ENSG00000182899
PGOHUM00000291819	chr12	120247460	120247791	+	ENST00000479327.1	ENSP00000009589	ENSG00000008988
PGOHUM00000291820	chr12	120282303	120282716	+	ENST00000426182.2	ENSP00000376889	ENSG00000011052
PGOHUM00000291821	chr12	120371388	120371635	+	ENST00000469928.1	ENSP00000402423	ENSG00000185088
PGOHUM00000291822	chr12	120914400	120915123	+	ENST00000431907.2	ENSP00000364934	ENSG00000213719
PGOHUM00000291823	chr12	120916745	120917236	+	ENST00000485633.1	ENSP00000354739	ENSG00000197958
PGOHUM00000291824	chr12	121079842	121080124	+	ENST00000538389.1	ENSP00000359198	ENSG00000125534
PGOHUM00000291825	chr12	121107220	121107490	+	ENST00000412750.2	ENSP00000385621	ENSG00000147403
PGOHUM00000291827	chr12	122364782	122365632	+	ENST00000399532.3	ENSP00000346027	ENSG00000122026
PGOHUM00000291829	chr12	124383381	124383510	+	ENST00000545095.1	ENSP00000455319	ENSG00000139637
PGOHUM00000291831	chr12	126524248	126524626	+	ENST00000542110.1	ENSP00000484180	ENSG00000128609
PGOHUM00000291832	chr12	126864465	126865422	+	ENST00000539832.1	ENSP00000482788	ENSG00000139364
PGOHUM00000291833	chr12	126912034	126912322	+	ENST00000538133.1	ENSP00000233893	ENSG00000115541
PGOHUM00000291834	chr12	127624153	127626267	+	ENST00000537470.1	ENSP00000482788	ENSG00000139364
PGOHUM00000291835	chr12	129013336	129016663	+	ENST00000540920.1	ENSP00000331857	ENSG00000185792
PGOHUM00000291837	chr12	132745156	132745729	+	ENST00000539323.1	ENSP00000343554	ENSG00000101150
PGOHUM00000291838	chr12	132825701	132826184	+	ENST00000488441.2	ENSP00000270625	ENSG00000142534
PGOHUM00000291840	chr12	133033503	133033956	+	ENST00000546033.1	ENSP00000473490	ENSG00000184007
PGOHUM00000291841	chr12	133125479	133125952	+	ENST00000465341.3	ENSP00000347969	ENSG00000198242
PGOHUM00000291842	chr13	18174010	18178465	-	ENST00000623078.1	ENSP00000484402	ENSG00000196912
PGOHUM00000291844	chr13	18248913	18249035	-	ENST00000641883.1	ENSP00000412964	ENSG00000099998
PGOHUM00000291846	chr13	18253526	18270822	-	ENST00000623672.1	ENSP00000387499	ENSG00000100031
PGOHUM00000291847	chr13	18279320	18309934	-	ENST00000625078.1	ENSP00000321184	ENSG00000143061
PGOHUM00000291849	chr13	18467172	18485448	-	ENST00000443465.1	ENSP00000363344	ENSG00000136866
PGOHUM00000291852	chr13	18724415	18724904	-	ENST00000446657.2	ENSP00000280876	ENSG00000151233
PGOHUM00000291853	chr13	18741730	18742718	-	ENST00000425951.1	ENSP00000221307	ENSG00000186529
PGOHUM00000291857	chr13	18837768	18838098	-	ENST00000436571.1	ENSP00000349891	ENSG00000172014
PGOHUM00000291857	chr13	18816718	18871967	-	ENST00000457997.1	ENSP00000349891	ENSG00000172014
PGOHUM00000291860	chr13	18892260	18895230	-	ENST00000452841.1	ENSP00000435390	ENSG00000120451
PGOHUM00000291861	chr13	18946755	19062718	-	ENST00000444553.5	ENSP00000352185	ENSG00000197724
PGOHUM00000291862	chr13	19015487	19019336	-	ENST00000433802.1	ENSP00000294383	ENSG00000162402
PGOHUM00000291863	chr13	19026001	19032626	-	ENST00000433887.1	ENSP00000404240	ENSG00000263001
PGOHUM00000291866	chr13	19152567	19171194	-	ENST00000440167.1	ENSP00000406458	ENSG00000136699
PGOHUM00000291867	chr13	19201637	19227432	-	ENST00000442352.1	ENSP00000409773	ENSG00000147140
PGOHUM00000291869	chr13	19304593	19305625	-	ENST00000400109.2	ENSP00000264995	ENSG00000114686
PGOHUM00000291871	chr13	19458398	19458718	-	ENST00000440548.1	ENSP00000307786	ENSG00000172115
PGOHUM00000291872	chr13	19563589	19564900	-	ENST00000456608.1	ENSP00000315397	ENSG00000102738
PGOHUM00000291872	chr13	19560013	19561269	-	ENST00000400596.2	ENSP00000315397	ENSG00000102738
PGOHUM00000291872	chr13	19552571	19570288	-	ENST00000451581.1	ENSP00000315397	ENSG00000102738
PGOHUM00000291875	chr13	19818121	19818619	-	ENST00000435385.1	ENSP00000355130	ENSG00000136840
PGOHUM00000291876	chr13	20070250	20072136	-	ENST00000419430.1	ENSP00000229214	ENSG00000111615
PGOHUM00000291877	chr13	20178978	20179462	-	ENST00000458378.1	ENSP00000419425	ENSG00000196262
PGOHUM00000291878	chr13	20747035	20748057	-	ENST00000444720.1	ENSP00000441210	ENSG00000132341
PGOHUM00000291880	chr13	20921664	20923233	-	ENST00000417432.1	ENSP00000416532	ENSG00000080802
PGOHUM00000291881	chr13	20948294	20949599	-	ENST00000440699.1	ENSP00000448117	ENSG00000135486
PGOHUM00000291883	chr13	20956179	20956443	-	ENST00000453800.1	ENSP00000394670	ENSG00000196262
PGOHUM00000291884	chr13	21094315	21094714	-	ENST00000419579.2	ENSP00000230050	ENSG00000112306
PGOHUM00000291885	chr13	21103003	21104371	-	ENST00000422501.1	ENSP00000364672	ENSG00000127080
PGOHUM00000291887	chr13	21483834	21484174	-	ENST00000419683.1	ENSP00000289316	ENSG00000158373
PGOHUM00000291888	chr13	22099163	22099544	-	ENST00000420914.1	ENSP00000013034	ENSG00000239672
PGOHUM00000291889	chr13	22696023	22696574	-	ENST00000450676.1	ENSP00000273550	ENSG00000167996
PGOHUM00000291890	chr13	22704739	22706206	-	ENST00000445147.1	ENSP00000242776	ENSG00000123136
PGOHUM00000291891	chr13	22837026	22837880	-	ENST00000425988.1	ENSP00000363046	ENSG00000151151
PGOHUM00000291892	chr13	23941290	23941740	-	ENST00000602724.1	ENSP00000478208	ENSG00000172014
PGOHUM00000291893	chr13	24122065	24123814	-	ENST00000451446.1	ENSP00000369042	ENSG00000205339
PGOHUM00000291894	chr13	24704338	24704788	-	ENST00000431005.2	ENSP00000430673	ENSG00000037241
PGOHUM00000291897	chr13	24951388	24967454	-	ENST00000435256.1	ENSP00000432402	ENSG00000132958
PGOHUM00000291898	chr13	24988577	24988925	-	ENST00000428810.1	ENSP00000378160	ENSG00000109475
PGOHUM00000291899	chr13	25017766	25017903	-	ENST00000615276.1	ENSP00000482131	ENSG00000174501
PGOHUM00000291900	chr13	25365799	25366155	-	ENST00000447693.1	ENSP00000386652	ENSG00000103363
PGOHUM00000291901	chr13	26094724	26154175	-	ENST00000426792.2	ENSP00000271620	ENSG00000143363
PGOHUM00000291901	chr13	26117548	26118964	-	ENST00000425846.1	ENSP00000271620	ENSG00000143363
PGOHUM00000291902	chr13	26229332	26229644	-	ENST00000603212.1	ENSP00000359885	ENSG00000184402
PGOHUM00000291904	chr13	27017554	27017909	-	ENST00000456044.1	ENSP00000009589	ENSG00000008988
PGOHUM00000291906	chr13	27696393	27697204	-	ENST00000414095.1	ENSP00000341168	ENSG00000181163
PGOHUM00000291907	chr13	28722386	28724021	-	ENST00000419457.1	ENSP00000406757	ENSG00000001630
PGOHUM00000291908	chr13	28778224	28778448	-	ENST00000621262.1	ENSP00000392726	ENSG00000158553
PGOHUM00000291909	chr13	29339566	29339869	-	ENST00000605701.1	ENSP00000392726	ENSG00000158553
PGOHUM00000291910	chr13	29865959	29866169	-	ENST00000452384.1	ENSP00000422122	ENSG00000150779
PGOHUM00000291912	chr13	30539597	30543461	-	ENST00000393978.2	ENSP00000267812	ENSG00000140259
PGOHUM00000291912	chr13	30541643	30542897	-	ENST00000442257.1	ENSP00000267812	ENSG00000140259
PGOHUM00000291913	chr13	31483414	31483699	-	ENST00000611867.1	ENSP00000398489	ENSG00000115464
PGOHUM00000291916	chr13	32954057	32954401	-	ENST00000498134.1	ENSP00000216034	ENSG00000100216
PGOHUM00000291917	chr13	34082429	34083310	-	ENST00000451853.1	ENSP00000390129	ENSG00000213585
PGOHUM00000291918	chr13	34574204	34574666	-	ENST00000430917.1	ENSP00000403536	ENSG00000130005
PGOHUM00000291920	chr13	36490078	36490441	-	ENST00000448609.1	ENSP00000351589	ENSG00000196747
PGOHUM00000291921	chr13	36741878	36742465	-	ENST00000453620.1	ENSP00000480202	ENSG00000133142
PGOHUM00000291924	chr13	36938400	36939494	-	ENST00000428062.1	ENSP00000293831	ENSG00000161960
PGOHUM00000291925	chr13	37139176	37139585	-	ENST00000617064.1	ENSP00000375220	ENSG00000212710
PGOHUM00000291926	chr13	37993085	37994720	-	ENST00000420325.1	ENSP00000340019	ENSG00000144381
PGOHUM00000291927	chr13	38617419	38617940	-	ENST00000447765.1	ENSP00000298510	ENSG00000165672
PGOHUM00000291928	chr13	38922727	38936199	-	ENST00000445530.1	ENSP00000353717	ENSG00000170160
PGOHUM00000291929	chr13	39169636	39169951	-	ENST00000458481.1	ENSP00000254998	ENSG00000132661
PGOHUM00000291930	chr13	39817741	39818049	-	ENST00000418361.2	ENSP00000394183	ENSG00000237190
PGOHUM00000291931	chr13	39856710	39857094	-	ENST00000603479.1	ENSP00000481172	ENSG00000172232
PGOHUM00000291932	chr13	40224625	40224862	-	ENST00000605218.1	ENSP00000462203	ENSG00000265681
PGOHUM00000291934	chr13	40822296	40864352	-	ENST00000458118.5	ENSP00000307786	ENSG00000172115
PGOHUM00000291934	chr13	40863599	40863902	-	ENST00000458172.1	ENSP00000307786	ENSG00000172115
PGOHUM00000291935	chr13	40908159	40921656	-	ENST00000604259.5	ENSP00000308067	ENSG00000165416
PGOHUM00000291936	chr13	40992779	40993331	-	ENST00000423358.2	ENSP00000206262	ENSG00000091844
PGOHUM00000291937	chr13	41170700	41171148	-	ENST00000400429.3	ENSP00000272298	ENSG00000143933
PGOHUM00000291938	chr13	41199832	41200807	-	ENST00000450245.1	ENSP00000408880	ENSG00000185787
PGOHUM00000291939	chr13	41287741	41288320	-	ENST00000416129.2	ENSP00000249071	ENSG00000128340
PGOHUM00000291940	chr13	41384773	41385183	-	ENST00000454403.1	ENSP00000365578	ENSG00000196230
PGOHUM00000291941	chr13	41431248	41432201	-	ENST00000419933.2	ENSP00000387523	ENSG00000237521
PGOHUM00000291942	chr13	41439834	41440847	-	ENST00000412208.2	ENSP00000387523	ENSG00000237521
PGOHUM00000291943	chr13	42068932	42071093	-	ENST00000403865.2	ENSP00000261845	ENSG00000069956
PGOHUM00000291944	chr13	42181465	42181921	-	ENST00000604283.1	ENSP00000378812	ENSG00000106153
PGOHUM00000291945	chr13	42369259	42369657	-	ENST00000453169.2	ENSP00000362817	ENSG00000121769
PGOHUM00000291946	chr13	43179501	43181193	-	ENST00000614840.1	ENSP00000244051	ENSG00000124217
PGOHUM00000291947	chr13	45124015	45124143	-	ENST00000622219.1	ENSP00000380065	ENSG00000111640
PGOHUM00000291948	chr13	45390353	45391267	-	ENST00000398357.2	ENSP00000054950	ENSG00000049449
PGOHUM00000291949	chr13	45552863	45553136	-	ENST00000428659.1	ENSP00000378588	ENSG00000100575
PGOHUM00000291950	chr13	45687548	45688469	-	ENST00000426552.1	ENSP00000285930	ENSG00000085662
PGOHUM00000291951	chr13	47766640	47767085	-	ENST00000424277.2	ENSP00000346015	ENSG00000166441
PGOHUM00000291952	chr13	48134358	48134534	-	ENST00000438155.2	ENSP00000342889	ENSG00000147669
PGOHUM00000291953	chr13	48316863	48320475	-	ENST00000474415.1	ENSP00000349274	ENSG00000196422
PGOHUM00000291954	chr13	48328084	48328564	-	ENST00000452246.1	ENSP00000265260	ENSG00000081154
PGOHUM00000291955	chr13	49044079	49046794	-	ENST00000451754.1	ENSP00000370151	ENSG00000152942
PGOHUM00000291956	chr13	49210422	49212294	-	ENST00000447552.1	ENSP00000457258	ENSG00000087263
PGOHUM00000291957	chr13	50361410	50361763	-	ENST00000445636.1	ENSP00000378160	ENSG00000109475
PGOHUM00000291958	chr13	51006991	51062894	-	ENST00000531898.5	ENSP00000264424	ENSG00000061918
PGOHUM00000291959	chr13	51161723	51162357	-	ENST00000399168.2	ENSP00000359345	ENSG00000122406
PGOHUM00000291960	chr13	51496020	51496251	-	ENST00000411777.1	ENSP00000272348	ENSG00000143977
PGOHUM00000291961	chr13	51908218	51910621	-	ENST00000454280.1	ENSP00000375220	ENSG00000212710
PGOHUM00000291962	chr13	52167954	52168321	-	ENST00000645806.1	ENSP00000258613	ENSG00000136114
PGOHUM00000291963	chr13	52169987	52171248	-	ENST00000642574.1	ENSP00000308067	ENSG00000165416
PGOHUM00000291964	chr13	52175639	52194378	-	ENST00000423686.1	ENSP00000315397	ENSG00000102738
PGOHUM00000291965	chr13	52219528	52297828	-	ENST00000403471.6	ENSP00000255310	ENSG00000132958
PGOHUM00000291966	chr13	53408882	53409876	-	ENST00000621811.1	ENSP00000300850	ENSG00000167395
PGOHUM00000291967	chr13	55999200	56000448	-	ENST00000430567.2	ENSP00000346339	ENSG00000164749
PGOHUM00000291969	chr13	57391171	57391518	-	ENST00000457065.1	ENSP00000264258	ENSG00000071082
PGOHUM00000291970	chr13	58751047	58752233	-	ENST00000425106.1	ENSP00000369127	ENSG00000086061
PGOHUM00000291971	chr13	59071462	59071803	-	ENST00000449146.1	ENSP00000293860	ENSG00000161980
PGOHUM00000291972	chr13	60636888	60638097	-	ENST00000448133.1	ENSP00000293831	ENSG00000161960
PGOHUM00000291973	chr13	61927090	61927272	-	ENST00000605514.1	ENSP00000261692	ENSG00000111328
PGOHUM00000291974	chr13	62406058	62406916	-	ENST00000603451.1	ENSP00000353944	ENSG00000161011
PGOHUM00000291975	chr13	63811014	63811608	-	ENST00000393023.2	ENSP00000484580	ENSG00000184203
PGOHUM00000291976	chr13	63836994	63837456	-	ENST00000400311.3	ENSP00000387523	ENSG00000237521
PGOHUM00000291978	chr13	64958097	64959396	-	ENST00000441282.1	ENSP00000451861	ENSG00000100600
PGOHUM00000291979	chr13	65309855	65310953	-	ENST00000397973.2	ENSP00000429009	ENSG00000147465
PGOHUM00000291983	chr13	67266845	67267706	-	ENST00000433498.1	ENSP00000346067	ENSG00000168028
PGOHUM00000291984	chr13	67831876	67832827	-	ENST00000427761.1	ENSP00000296930	ENSG00000181163
PGOHUM00000291985	chr13	68289679	68291280	-	ENST00000457883.1	ENSP00000237853	ENSG00000118985
PGOHUM00000291987	chr13	68301605	68303302	-	ENST00000433537.1	ENSP00000448229	ENSG00000135486
PGOHUM00000291988	chr13	68331338	68331613	-	ENST00000435890.1	ENSP00000274242	ENSG00000145592
PGOHUM00000291990	chr13	69101832	69102056	-	ENST00000457792.1	ENSP00000266735	ENSG00000139343
PGOHUM00000291991	chr13	69408216	69408735	-	ENST00000424058.1	ENSP00000462616	ENSG00000136450
PGOHUM00000291993	chr13	69894101	69895085	-	ENST00000458195.1	ENSP00000445147	ENSG00000100764
PGOHUM00000291996	chr13	70564267	70564437	-	ENST00000621719.1	ENSP00000346330	ENSG00000117614
PGOHUM00000291998	chr13	72460132	72460329	-	ENST00000455326.2	ENSP00000471360	ENSG00000105640
PGOHUM00000292000	chr13	74377163	74377951	-	ENST00000413857.1	ENSP00000471695	ENSG00000122026
PGOHUM00000292001	chr13	75237944	75240296	-	ENST00000451540.1	ENSP00000343912	ENSG00000150527
PGOHUM00000292003	chr13	75688556	75689197	-	ENST00000424489.1	ENSP00000358170	ENSG00000165669
PGOHUM00000292005	chr13	76981175	76981916	-	ENST00000424827.1	ENSP00000339795	ENSG00000147604
PGOHUM00000292009	chr13	80619098	80620067	-	ENST00000448627.1	ENSP00000447260	ENSG00000135486
PGOHUM00000292010	chr13	81114866	81115295	-	ENST00000603842.1	ENSP00000339250	ENSG00000187569
PGOHUM00000292011	chr13	83907301	83907781	-	ENST00000399480.2	ENSP00000357556	ENSG00000151650
PGOHUM00000292013	chr13	85837126	85837532	-	ENST00000620433.1	ENSP00000380872	ENSG00000182405
PGOHUM00000292014	chr13	86266842	86266926	-	ENST00000636373.1	ENSP00000309261	ENSG00000174628
PGOHUM00000292015	chr13	87379472	87380258	-	ENST00000445283.1	ENSP00000254231	ENSG00000131914
PGOHUM00000292016	chr13	87765752	87765881	-	ENST00000615170.1	ENSP00000300291	ENSG00000167005
PGOHUM00000292017	chr13	87890172	87892472	-	ENST00000426627.1	ENSP00000362748	ENSG00000138336
PGOHUM00000292018	chr13	88236547	88236969	-	ENST00000448725.1	ENSP00000294189	ENSG00000162244
PGOHUM00000292019	chr13	88978447	88978785	-	ENST00000453145.1	ENSP00000329558	ENSG00000164284
PGOHUM00000292020	chr13	89248818	89250100	-	ENST00000432350.1	ENSP00000343765	ENSG00000176979
PGOHUM00000292021	chr13	89361160	89363224	-	ENST00000414049.1	ENSP00000310301	ENSG00000172845
PGOHUM00000292024	chr13	91023732	91023954	-	ENST00000442875.1	ENSP00000432472	ENSG00000254999
PGOHUM00000292025	chr13	91272081	91272577	-	ENST00000420099.1	ENSP00000419425	ENSG00000196262
PGOHUM00000292026	chr13	92180715	92180885	-	ENST00000437203.1	ENSP00000297258	ENSG00000164687
PGOHUM00000292028	chr13	94757451	94759272	-	ENST00000299197.6	ENSP00000378180	ENSG00000166164
PGOHUM00000292029	chr13	94760553	94761015	-	ENST00000434403.1	ENSP00000346027	ENSG00000122026
PGOHUM00000292030	chr13	95693983	95694495	-	ENST00000439477.1	ENSP00000354665	ENSG00000198695
PGOHUM00000292031	chr13	95809310	95809607	-	ENST00000412282.1	ENSP00000370123	ENSG00000205581
PGOHUM00000292033	chr13	96883842	96885821	-	ENST00000426420.1	ENSP00000325875	ENSG00000096384
PGOHUM00000292035	chr13	97986950	97987216	-	ENST00000446770.1	ENSP00000366525	ENSG00000087086
PGOHUM00000292036	chr13	98610292	98610876	-	ENST00000401550.2	ENSP00000357480	ENSG00000153989
PGOHUM00000292037	chr13	98629686	98629989	-	ENST00000451978.2	ENSP00000307786	ENSG00000172115
PGOHUM00000292040	chr13	99190579	99190991	-	ENST00000491037.1	ENSP00000229239	ENSG00000111640
PGOHUM00000292041	chr13	99215372	99215758	-	ENST00000394213.2	ENSP00000296417	ENSG00000164032
PGOHUM00000292042	chr13	99407837	99408914	-	ENST00000446203.2	ENSP00000365596	ENSG00000169508
PGOHUM00000292043	chr13	100027769	100028174	-	ENST00000455914.1	ENSP00000330737	ENSG00000184752
PGOHUM00000292044	chr13	100062296	100063601	-	ENST00000451989.1	ENSP00000394242	ENSG00000070669
PGOHUM00000292045	chr13	100150481	100151092	-	ENST00000432924.2	ENSP00000309334	ENSG00000174748
PGOHUM00000292046	chr13	100198187	100198469	-	ENST00000603008.1	ENSP00000256682	ENSG00000134287
PGOHUM00000292047	chr13	100623875	100624429	-	ENST00000454311.1	ENSP00000258424	ENSG00000135940
PGOHUM00000292048	chr13	100756551	100757059	-	ENST00000397387.2	ENSP00000306010	ENSG00000168374
PGOHUM00000292050	chr13	102263046	102263202	-	ENST00000447779.1	ENSP00000355315	ENSG00000198918
PGOHUM00000292051	chr13	106863816	106864286	-	ENST00000328558.3	ENSP00000419425	ENSG00000196262
PGOHUM00000292052	chr13	110762674	110763133	-	ENST00000411449.1	ENSP00000346027	ENSG00000122026
PGOHUM00000292053	chr13	110952722	110971603	-	ENST00000615151.2	ENSP00000364851	ENSG00000153498
PGOHUM00000292054	chr13	111182111	111182692	-	ENST00000619088.1	ENSP00000360594	ENSG00000101115
PGOHUM00000292060	chr13	18297554	18298733	+	ENST00000623146.2	ENSP00000332995	ENSG00000183955
PGOHUM00000292062	chr13	18413127	18431605	+	ENST00000623392.3	ENSP00000295181	ENSG00000163046
PGOHUM00000292063	chr13	18491904	18492419	+	ENST00000605641.1	ENSP00000428597	ENSG00000104765
PGOHUM00000292064	chr13	18609132	18609702	+	ENST00000439212.1	ENSP00000377086	ENSG00000170500
PGOHUM00000292065	chr13	18665235	18667221	+	ENST00000443167.1	ENSP00000269856	ENSG00000141965
PGOHUM00000292066	chr13	18680494	18681700	+	ENST00000477545.1	ENSP00000276602	ENSG00000147601
PGOHUM00000292067	chr13	18697003	18697507	+	ENST00000447172.1	ENSP00000380926	ENSG00000160256
PGOHUM00000292068	chr13	18726706	18727414	+	ENST00000330492.4	ENSP00000456436	ENSG00000064666
PGOHUM00000292069	chr13	18734080	18734896	+	ENST00000432501.1	ENSP00000318898	ENSG00000178150
PGOHUM00000292070	chr13	18807279	18808018	-	ENST00000458433.1	ENSP00000370817	ENSG00000178996
PGOHUM00000292071	chr13	18809830	18810048	+	ENST00000436585.1	ENSP00000484918	ENSG00000278704
PGOHUM00000292073	chr13	19126399	19139611	+	ENST00000425713.1	ENSP00000362017	ENSG00000102384
PGOHUM00000292074	chr13	19172773	19172925	+	ENST00000612362.1	ENSP00000404629	ENSG00000152082
PGOHUM00000292075	chr13	19349137	19407962	+	ENST00000446672.2	ENSP00000371419	ENSG00000102699
PGOHUM00000292075	chr13	19382454	19383072	+	ENST00000428076.1	ENSP00000371419	ENSG00000102699
PGOHUM00000292077	chr13	19411231	19416188	+	ENST00000457292.1	ENSP00000342267	ENSG00000102743
PGOHUM00000292078	chr13	20607268	20608131	+	ENST00000419313.1	ENSP00000470652	ENSG00000127526
PGOHUM00000292079	chr13	20961310	20962195	+	ENST00000454001.1	ENSP00000346067	ENSG00000168028
PGOHUM00000292080	chr13	21216555	21216660	+	ENST00000605401.1	ENSP00000378160	ENSG00000109475
PGOHUM00000292085	chr13	21298259	21306373	+	ENST00000412105.1	ENSP00000371607	ENSG00000027001
PGOHUM00000292086	chr13	21319156	21320866	+	ENST00000400595.3	ENSP00000347655	ENSG00000198055
PGOHUM00000292087	chr13	21358373	21359314	+	ENST00000449535.2	ENSP00000229239	ENSG00000111640
PGOHUM00000292089	chr13	21530690	21531323	+	ENST00000430308.1	ENSP00000473479	ENSG00000168522
PGOHUM00000292091	chr13	22803296	22803648	+	ENST00000413490.1	ENSP00000361071	ENSG00000148303
PGOHUM00000292092	chr13	22850101	22850561	+	ENST00000422350.1	ENSP00000309229	ENSG00000175449
PGOHUM00000292093	chr13	22915651	22916523	+	ENST00000417358.1	ENSP00000357480	ENSG00000153989
PGOHUM00000292094	chr13	23243520	23247184	+	ENST00000452855.1	ENSP00000287652	ENSG00000157014
PGOHUM00000292095	chr13	23267506	23269150	+	ENST00000418445.1	ENSP00000379061	ENSG00000198301
PGOHUM00000292096	chr13	24323021	24323457	+	ENST00000621992.1	ENSP00000328336	ENSG00000184524
PGOHUM00000292097	chr13	24328211	24329072	+	ENST00000423502.1	ENSP00000357480	ENSG00000153989
PGOHUM00000292098	chr13	24400703	24401029	+	ENST00000414485.1	ENSP00000307786	ENSG00000172115
PGOHUM00000292100	chr13	24408157	24597660	+	ENST00000445572.5	ENSP00000441090	ENSG00000151849
PGOHUM00000292104	chr13	24742677	24746184	+	ENST00000438849.2	ENSP00000305244	ENSG00000170549
PGOHUM00000292105	chr13	24933006	24936796	+	ENST00000622505.1	ENSP00000371419	ENSG00000102699
PGOHUM00000292106	chr13	24943575	24944498	+	ENST00000505530.1	ENSP00000342267	ENSG00000102743
PGOHUM00000292107	chr13	25017404	25017536	+	ENST00000599825.2	ENSP00000263918	ENSG00000115808
PGOHUM00000292109	chr13	26234213	26237129	+	ENST00000431978.1	ENSP00000260045	ENSG00000137492
PGOHUM00000292110	chr13	26576886	26577675	+	ENST00000425466.1	ENSP00000346050	ENSG00000145425
PGOHUM00000292111	chr13	26905362	26905861	+	ENST00000395943.3	ENSP00000323763	ENSG00000111790
PGOHUM00000292112	chr13	26977543	26977789	+	ENST00000413365.1	ENSP00000359624	ENSG00000171858
PGOHUM00000292113	chr13	27077218	27077962	+	ENST00000619632.1	ENSP00000323050	ENSG00000101773
PGOHUM00000292114	chr13	28067587	28068334	+	ENST00000605192.1	ENSP00000256544	ENSG00000134152
PGOHUM00000292115	chr13	28107431	28107877	+	ENST00000429873.1	ENSP00000378812	ENSG00000106153
PGOHUM00000292116	chr13	28214513	28215897	+	ENST00000417549.1	ENSP00000217182	ENSG00000101210
PGOHUM00000292117	chr13	28598833	28600052	+	ENST00000421800.1	ENSP00000293831	ENSG00000161960
PGOHUM00000292118	chr13	29306778	29307785	+	ENST00000425504.1	ENSP00000229239	ENSG00000111640
PGOHUM00000292119	chr13	30296147	30296735	+	ENST00000450181.1	ENSP00000301522	ENSG00000167815
PGOHUM00000292120	chr13	30553670	30554693	+	ENST00000433704.1	ENSP00000311857	ENSG00000175354
PGOHUM00000292123	chr13	31952580	31953361	+	ENST00000566025.1	ENSP00000436507	ENSG00000104529
PGOHUM00000292124	chr13	32384660	32386108	+	ENST00000400497.2	ENSP00000360869	ENSG00000185745
PGOHUM00000292126	chr13	32477274	32478841	+	ENST00000437678.1	ENSP00000264449	ENSG00000124406
PGOHUM00000292127	chr13	34262863	34263090	+	ENST00000621360.1	ENSP00000310338	ENSG00000174718
PGOHUM00000292128	chr13	35251070	35251829	+	ENST00000453244.1	ENSP00000300408	ENSG00000167085
PGOHUM00000292129	chr13	36740041	36740863	+	ENST00000432112.2	ENSP00000380067	ENSG00000111640
PGOHUM00000292130	chr13	36794484	36795050	+	ENST00000421226.2	ENSP00000219204	ENSG00000102931
PGOHUM00000292131	chr13	36922539	36922908	+	ENST00000428620.1	ENSP00000424183	ENSG00000109270
PGOHUM00000292133	chr13	40618738	40621348	+	ENST00000339626.5	ENSP00000342121	ENSG00000127870
PGOHUM00000292135	chr13	41925598	41927349	+	ENST00000451871.1	ENSP00000303043	ENSG00000065427
PGOHUM00000292136	chr13	42003430	42003637	+	ENST00000435020.1	ENSP00000472469	ENSG00000233927
PGOHUM00000292137	chr13	42255873	42256575	+	ENST00000442741.1	ENSP00000355518	ENSG00000091483
PGOHUM00000292138	chr13	42933858	42934892	+	ENST00000396712.2	ENSP00000337475	ENSG00000136247
PGOHUM00000292139	chr13	43394525	43394825	+	ENST00000430744.1	ENSP00000252543	ENSG00000130255
PGOHUM00000292140	chr13	43968424	43971199	+	ENST00000378718.2	ENSP00000391021	ENSG00000149091
PGOHUM00000292141	chr13	44452601	44452822	+	ENST00000422303.1	ENSP00000261692	ENSG00000111328
PGOHUM00000292142	chr13	44594858	44596082	+	ENST00000412207.1	ENSP00000445370	ENSG00000073584
PGOHUM00000292143	chr13	45263690	45263915	+	ENST00000605137.1	ENSP00000297564	ENSG00000164919
PGOHUM00000292144	chr13	45436121	45436660	+	ENST00000420177.1	ENSP00000419425	ENSG00000196262
PGOHUM00000292145	chr13	45671845	45672391	+	ENST00000447446.1	ENSP00000455301	ENSG00000131143
PGOHUM00000292146	chr13	46270077	46270617	+	ENST00000510179.1	ENSP00000363753	ENSG00000119328
PGOHUM00000292147	chr13	46460609	46461121	+	ENST00000400428.2	ENSP00000387523	ENSG00000237521
PGOHUM00000292148	chr13	46505118	46505436	+	ENST00000423650.1	ENSP00000371138	ENSG00000088832
PGOHUM00000292149	chr13	47307082	47307301	+	ENST00000420444.1	ENSP00000359675	ENSG00000174021
PGOHUM00000292150	chr13	47763460	47764606	+	ENST00000432820.1	ENSP00000444759	ENSG00000187109
PGOHUM00000292151	chr13	48771128	48771827	+	ENST00000453033.1	ENSP00000216802	ENSG00000100911
PGOHUM00000292152	chr13	49232874	49234399	+	ENST00000610528.1	ENSP00000260045	ENSG00000137492
PGOHUM00000292153	chr13	49890591	49892998	+	ENST00000318353.2	ENSP00000375220	ENSG00000212710
PGOHUM00000292154	chr13	50099331	50099868	+	ENST00000425606.1	ENSP00000084795	ENSG00000063177
PGOHUM00000292155	chr13	50172089	50173181	+	ENST00000495613.1	ENSP00000216218	ENSG00000100380
PGOHUM00000292156	chr13	51195881	51196081	+	ENST00000605362.1	ENSP00000431440	ENSG00000101166
PGOHUM00000292157	chr13	51460525	51461315	+	ENST00000427198.2	ENSP00000362744	ENSG00000198034
PGOHUM00000292158	chr13	51598416	51599460	+	ENST00000433775.2	ENSP00000358737	ENSG00000116459
PGOHUM00000292159	chr13	52503320	52586906	+	ENST00000441562.2	ENSP00000255310	ENSG00000132958
PGOHUM00000292160	chr13	52617558	52637446	+	ENST00000509685.3	ENSP00000315397	ENSG00000102738
PGOHUM00000292161	chr13	52820497	52821018	+	ENST00000377951.2	ENSP00000419425	ENSG00000196262
PGOHUM00000292162	chr13	53199981	53202753	+	ENST00000428983.2	ENSP00000341350	ENSG00000136099
PGOHUM00000292164	chr13	54116476	54116851	+	ENST00000605764.1	ENSP00000426158	ENSG00000197620
PGOHUM00000292165	chr13	56214373	56216942	+	ENST00000431223.1	ENSP00000289431	ENSG00000158480
PGOHUM00000292166	chr13	57173453	57173632	+	ENST00000603320.1	ENSP00000367163	ENSG00000204918
PGOHUM00000292167	chr13	57204379	57204799	+	ENST00000442543.1	ENSP00000354876	ENSG00000198712
PGOHUM00000292168	chr13	57314739	57315909	+	ENST00000418448.1	ENSP00000360671	ENSG00000005022
PGOHUM00000292169	chr13	58377513	58377774	+	ENST00000613700.1	ENSP00000323046	ENSG00000107371
PGOHUM00000292170	chr13	58528615	58531026	+	ENST00000435601.1	ENSP00000417289	ENSG00000244693
PGOHUM00000292171	chr13	59262680	59263391	+	ENST00000603596.1	ENSP00000484334	ENSG00000124787
PGOHUM00000292172	chr13	60274776	60276006	+	ENST00000448913.1	ENSP00000313129	ENSG00000120948
PGOHUM00000292173	chr13	60322591	60322766	+	ENST00000618332.1	ENSP00000359991	ENSG00000171314
PGOHUM00000292174	chr13	61805150	61805676	+	ENST00000427086.1	ENSP00000258737	ENSG00000136238
PGOHUM00000292175	chr13	62327988	62328384	+	ENST00000443577.1	ENSP00000380156	ENSG00000144713
PGOHUM00000292176	chr13	62397645	62397916	+	ENST00000622876.1	ENSP00000424477	ENSG00000161011
PGOHUM00000292179	chr13	67790407	67790794	+	ENST00000605312.1	ENSP00000303507	ENSG00000186716
PGOHUM00000292180	chr13	67902208	67903221	+	ENST00000442229.2	ENSP00000387523	ENSG00000237521
PGOHUM00000292182	chr13	68634190	68634486	+	ENST00000435639.1	ENSP00000423953	ENSG00000145425
PGOHUM00000292183	chr13	68654572	68655050	+	ENST00000424532.1	ENSP00000354739	ENSG00000197958
PGOHUM00000292184	chr13	68985058	68986064	+	ENST00000411421.1	ENSP00000313583	ENSG00000180776
PGOHUM00000292185	chr13	70923664	70924455	+	ENST00000446207.1	ENSP00000463465	ENSG00000168502
PGOHUM00000292186	chr13	71296210	71297235	+	ENST00000440529.1	ENSP00000259460	ENSG00000136933
PGOHUM00000292187	chr13	71675067	71675469	+	ENST00000440551.1	ENSP00000254810	ENSG00000132475
PGOHUM00000292188	chr13	71704181	71704655	+	ENST00000422213.1	ENSP00000346027	ENSG00000122026
PGOHUM00000292189	chr13	71845981	71846317	+	ENST00000418340.1	ENSP00000393393	ENSG00000182899
PGOHUM00000292190	chr13	72703693	72704138	+	ENST00000433345.1	ENSP00000346027	ENSG00000122026
PGOHUM00000292191	chr13	73036401	73036848	+	ENST00000437000.1	ENSP00000354906	ENSG00000101843
PGOHUM00000292192	chr13	74828553	74830080	+	ENST00000418778.1	ENSP00000341874	ENSG00000101782
PGOHUM00000292193	chr13	75136154	75136940	+	ENST00000415208.1	ENSP00000244763	ENSG00000124783
PGOHUM00000292194	chr13	76928066	76928836	+	ENST00000426582.2	ENSP00000338516	ENSG00000145741
PGOHUM00000292195	chr13	76984868	76987943	+	ENST00000436565.2	ENSP00000356520	ENSG00000135829
PGOHUM00000292196	chr13	77659413	77659664	+	ENST00000450718.1	ENSP00000337635	ENSG00000090054
PGOHUM00000292197	chr13	78285838	78286288	+	ENST00000603392.1	ENSP00000242465	ENSG00000122862
PGOHUM00000292198	chr13	78422823	78423192	+	ENST00000429803.1	ENSP00000264258	ENSG00000071082
PGOHUM00000292199	chr13	78488182	78488513	+	ENST00000452014.1	ENSP00000284811	ENSG00000154582
PGOHUM00000292200	chr13	78761175	78761651	+	ENST00000418453.1	ENSP00000346027	ENSG00000122026
PGOHUM00000292202	chr13	78908919	78910542	+	ENST00000432974.1	ENSP00000423052	ENSG00000150753
PGOHUM00000292203	chr13	79090783	79094119	+	ENST00000452282.1	ENSP00000352762	ENSG00000140157
PGOHUM00000292204	chr13	79166119	79166885	+	ENST00000416374.1	ENSP00000358554	ENSG00000116752
PGOHUM00000292205	chr13	80654755	80657027	+	ENST00000429776.2	ENSP00000305151	ENSG00000170234
PGOHUM00000292206	chr13	80888348	80888867	+	ENST00000439608.1	ENSP00000412701	ENSG00000004059
PGOHUM00000292207	chr13	81272891	81273170	+	ENST00000446367.1	ENSP00000398064	ENSG00000181061
PGOHUM00000292208	chr13	82823131	82824136	+	ENST00000426437.1	ENSP00000296048	ENSG00000163754
PGOHUM00000292209	chr13	83145540	83145903	+	ENST00000603093.1	ENSP00000343535	ENSG00000187555
PGOHUM00000292210	chr13	84020327	84020762	+	ENST00000441973.1	ENSP00000337262	ENSG00000109332
PGOHUM00000292211	chr13	84520103	84521568	+	ENST00000457501.1	ENSP00000354961	ENSG00000198886
PGOHUM00000292212	chr13	84521725	84523915	+	ENST00000438536.1	ENSP00000354813	ENSG00000198786
PGOHUM00000292213	chr13	85968999	85969533	+	ENST00000430903.1	ENSP00000379364	ENSG00000114978
PGOHUM00000292214	chr13	86275493	86277262	+	ENST00000619520.1	ENSP00000433704	ENSG00000110367
PGOHUM00000292215	chr13	86725500	86726053	+	ENST00000429528.1	ENSP00000217515	ENSG00000091164
PGOHUM00000292216	chr13	87219004	87219269	+	ENST00000446970.1	ENSP00000437475	ENSG00000170315
PGOHUM00000292218	chr13	88571654	88572312	+	ENST00000637834.1	ENSP00000354813	ENSG00000198786
PGOHUM00000292219	chr13	89991831	89992878	+	ENST00000400284.2	ENSP00000225873	ENSG00000108733
PGOHUM00000292220	chr13	90170866	90171799	+	ENST00000427163.1	ENSP00000346874	ENSG00000197601
PGOHUM00000292221	chr13	90230384	90231682	+	ENST00000427733.1	ENSP00000373487	ENSG00000111057
PGOHUM00000292223	chr13	95394049	95394454	+	ENST00000604810.1	ENSP00000295065	ENSG00000162959
PGOHUM00000292224	chr13	95692538	95693972	+	ENST00000442927.1	ENSP00000354813	ENSG00000198786
PGOHUM00000292225	chr13	95694569	95695705	+	ENST00000445588.2	ENSP00000354554	ENSG00000198727
PGOHUM00000292226	chr13	96573659	96574499	+	ENST00000415152.1	ENSP00000272647	ENSG00000144233
PGOHUM00000292227	chr13	97475742	97476459	+	ENST00000603247.1	ENSP00000261479	ENSG00000100902
PGOHUM00000292228	chr13	97901653	97902288	+	ENST00000443410.1	ENSP00000361071	ENSG00000148303
PGOHUM00000292229	chr13	98553243	98553780	+	ENST00000604953.1	ENSP00000423001	ENSG00000164104
PGOHUM00000292230	chr13	98871742	98872005	+	ENST00000619393.1	ENSP00000375430	ENSG00000212901
PGOHUM00000292231	chr13	99173593	99174490	+	ENST00000413224.1	ENSP00000369757	ENSG00000137154
PGOHUM00000292232	chr13	99372173	99372686	+	ENST00000428776.1	ENSP00000369904	ENSG00000189403
PGOHUM00000292233	chr13	99582706	99583180	+	ENST00000436148.1	ENSP00000436431	ENSG00000172757
PGOHUM00000292236	chr13	102002125	102003310	+	ENST00000415870.1	ENSP00000377114	ENSG00000144182
PGOHUM00000292237	chr13	102891311	102895685	+	ENST00000298105.7	ENSP00000267273	ENSG00000139780
PGOHUM00000292238	chr13	104814327	104815069	+	ENST00000455851.1	ENSP00000339795	ENSG00000147604
PGOHUM00000292240	chr13	106425773	106426122	+	ENST00000446059.1	ENSP00000259469	ENSG00000136942
PGOHUM00000292241	chr13	106663437	106663847	+	ENST00000429024.1	ENSP00000348205	ENSG00000159199
PGOHUM00000292242	chr13	108480226	108481817	+	ENST00000392864.2	ENSP00000229330	ENSG00000111727
PGOHUM00000292243	chr13	110936759	110939784	+	ENST00000413631.1	ENSP00000355759	ENSG00000143799
PGOHUM00000292244	chr13	110989980	110990138	+	ENST00000636375.1	ENSP00000488264	ENSG00000282003
PGOHUM00000292245	chr13	113130416	113132054	+	ENST00000415696.1	ENSP00000303043	ENSG00000065427
PGOHUM00000292247	chr13	114306646	114307066	+	ENST00000392050.2	ENSP00000375905	ENSG00000006659
PGOHUM00000292248	chr13	114346167	114346637	+	ENST00000568955.1	ENSP00000347969	ENSG00000198242
PGOHUM00000292253	chr14	18395626	18412264	-	ENST00000547576.2	ENSP00000470667	ENSG00000105750
PGOHUM00000292255	chr14	18623852	18626787	-	ENST00000548856.1	ENSP00000298815	ENSG00000165895
PGOHUM00000292256	chr14	18634955	18637208	-	ENST00000548656.2	ENSP00000457411	ENSG00000103194
PGOHUM00000292257	chr14	18645044	18646221	-	ENST00000546860.2	ENSP00000270061	ENSG00000130511
PGOHUM00000292258	chr14	18698639	18699978	-	ENST00000547616.2	ENSP00000355966	ENSG00000117650
PGOHUM00000292259	chr14	18702281	18702463	-	ENST00000551315.1	ENSP00000327251	ENSG00000007171
PGOHUM00000292261	chr14	18889084	18890424	-	ENST00000613011.1	ENSP00000355966	ENSG00000117650
PGOHUM00000292263	chr14	18899942	18909673	-	ENST00000612076.1	ENSP00000462408	ENSG00000196712
PGOHUM00000292264	chr14	18912805	18916642	-	ENST00000620166.1	ENSP00000372434	ENSG00000099917
PGOHUM00000292265	chr14	19026521	19028189	-	ENST00000613563.1	ENSP00000354313	ENSG00000075240
PGOHUM00000292267	chr14	19131842	19132890	-	ENST00000619332.1	ENSP00000252487	ENSG00000130204
PGOHUM00000292269	chr14	19220796	19220912	-	ENST00000611025.1	ENSP00000410111	ENSG00000255104
PGOHUM00000292272	chr14	19295306	19295921	-	ENST00000612052.1	ENSP00000452398	ENSG00000258873
PGOHUM00000292276	chr14	19653623	19653742	-	ENST00000550183.2	ENSP00000361347	ENSG00000133678
PGOHUM00000292277	chr14	19664098	19683677	-	ENST00000548456.1	ENSP00000449349	ENSG00000064763
PGOHUM00000292277	chr14	19668542	19669056	-	ENST00000551999.2	ENSP00000449349	ENSG00000064763
PGOHUM00000292279	chr14	19700479	19700650	-	ENST00000548639.1	ENSP00000449349	ENSG00000064763
PGOHUM00000292280	chr14	19733355	19734302	-	ENST00000553311.1	ENSP00000393371	ENSG00000230855
PGOHUM00000292282	chr14	19908096	19908649	-	ENST00000554965.1	ENSP00000286371	ENSG00000069849
PGOHUM00000292283	chr14	20173632	20173813	-	ENST00000554443.1	ENSP00000404240	ENSG00000263001
PGOHUM00000292284	chr14	20524287	20525422	-	ENST00000554393.2	ENSP00000308948	ENSG00000049883
PGOHUM00000292285	chr14	20528115	20528959	-	ENST00000556014.1	ENSP00000480946	ENSG00000230667
PGOHUM00000292286	chr14	20616644	20616991	-	ENST00000496941.1	ENSP00000348849	ENSG00000197728
PGOHUM00000292287	chr14	20720742	20723127	-	ENST00000557256.2	ENSP00000457341	ENSG00000169180
PGOHUM00000292288	chr14	20983155	20985066	-	ENST00000556341.2	ENSP00000367665	ENSG00000159884
PGOHUM00000292289	chr14	21110295	21113472	-	ENST00000555477.2	ENSP00000417830	ENSG00000136108
PGOHUM00000292290	chr14	21184341	21184959	-	ENST00000554853.2	ENSP00000326240	ENSG00000085274
PGOHUM00000292291	chr14	21585290	21586280	-	ENST00000541653.2	ENSP00000263238	ENSG00000115091
PGOHUM00000292292	chr14	21601882	21602825	-	ENST00000612164.2	ENSP00000445383	ENSG00000255582
PGOHUM00000292293	chr14	21611924	21612381	-	ENST00000545592.1	ENSP00000316176	ENSG00000177889
PGOHUM00000292294	chr14	21649728	21650337	-	ENST00000545836.1	ENSP00000440048	ENSG00000170540
PGOHUM00000292296	chr14	21698954	21699151	-	ENST00000539655.1	ENSP00000406712	ENSG00000160746
PGOHUM00000292297	chr14	22332922	22334685	-	ENST00000543361.1	ENSP00000355599	ENSG00000116918
PGOHUM00000292299	chr14	22723476	22726572	-	ENST00000556041.1	ENSP00000273794	ENSG00000145198
PGOHUM00000292300	chr14	23229961	23230116	-	ENST00000465411.1	ENSP00000355315	ENSG00000198918
PGOHUM00000292303	chr14	25267064	25267336	-	ENST00000551091.1	ENSP00000355228	ENSG00000198830
PGOHUM00000292304	chr14	25431193	25432234	-	ENST00000547237.1	ENSP00000380184	ENSG00000158669
PGOHUM00000292305	chr14	27258717	27259166	-	ENST00000556395.1	ENSP00000272317	ENSG00000143947
PGOHUM00000292306	chr14	28673241	28673727	-	ENST00000547436.2	ENSP00000338516	ENSG00000145741
PGOHUM00000292307	chr14	28857384	28858701	-	ENST00000546905.1	ENSP00000261776	ENSG00000103043
PGOHUM00000292308	chr14	30541776	30542188	-	ENST00000550658.1	ENSP00000346330	ENSG00000117614
PGOHUM00000292309	chr14	30683045	30683598	-	ENST00000557130.1	ENSP00000348838	ENSG00000175063
PGOHUM00000292310	chr14	31111569	31112239	-	ENST00000554662.3	ENSP00000471695	ENSG00000122026
PGOHUM00000292311	chr14	31320224	31320634	-	ENST00000635085.1	ENSP00000348205	ENSG00000159199
PGOHUM00000292312	chr14	31462795	31463371	-	ENST00000484753.1	ENSP00000346022	ENSG00000163682
PGOHUM00000292313	chr14	32241524	32243093	-	ENST00000556497.2	ENSP00000420174	ENSG00000244476
PGOHUM00000292314	chr14	32484098	32484800	-	ENST00000554243.1	ENSP00000354499	ENSG00000198804
PGOHUM00000292315	chr14	34416687	34417602	-	ENST00000422524.1	ENSP00000251481	ENSG00000198203
PGOHUM00000292319	chr14	34740336	34740833	-	ENST00000495231.1	ENSP00000354739	ENSG00000197958
PGOHUM00000292320	chr14	35144021	35144480	-	ENST00000483361.1	ENSP00000468402	ENSG00000198242
PGOHUM00000292321	chr14	35157904	35159099	-	ENST00000556211.1	ENSP00000381993	ENSG00000122545
PGOHUM00000292322	chr14	35235180	35235651	-	ENST00000541658.2	ENSP00000361076	ENSG00000148303
PGOHUM00000292323	chr14	35388121	35389069	-	ENST00000459899.1	ENSP00000339027	ENSG00000089157
PGOHUM00000292324	chr14	35511825	35513089	-	ENST00000555540.1	ENSP00000373487	ENSG00000111057
PGOHUM00000292325	chr14	36054197	36055313	-	ENST00000547482.1	ENSP00000355011	ENSG00000143621
PGOHUM00000292326	chr14	36533506	36534538	-	ENST00000555180.1	ENSP00000299167	ENSG00000102893
PGOHUM00000292328	chr14	38973399	38974085	-	ENST00000603120.1	ENSP00000331734	ENSG00000183145
PGOHUM00000292331	chr14	39370279	39370756	-	ENST00000604758.1	ENSP00000328570	ENSG00000182512
PGOHUM00000292332	chr14	39385404	39387102	-	ENST00000553667.1	ENSP00000240316	ENSG00000121058
PGOHUM00000292333	chr14	41555662	41556055	-	ENST00000556081.2	ENSP00000318494	ENSG00000109332
PGOHUM00000292334	chr14	42657763	42657918	-	ENST00000554110.2	ENSP00000420174	ENSG00000244476
PGOHUM00000292335	chr14	42807378	42808112	-	ENST00000553339.1	ENSP00000238081	ENSG00000134308
PGOHUM00000292336	chr14	43540883	43541826	-	ENST00000556193.2	ENSP00000293308	ENSG00000170421
PGOHUM00000292337	chr14	43592142	43592262	-	ENST00000554342.1	ENSP00000406701	ENSG00000140750
PGOHUM00000292338	chr14	44077534	44077884	-	ENST00000554881.1	ENSP00000262056	ENSG00000063046
PGOHUM00000292339	chr14	44120210	44120761	-	ENST00000555080.1	ENSP00000228136	ENSG00000110696
PGOHUM00000292340	chr14	44290997	44291718	-	ENST00000556286.1	ENSP00000430058	ENSG00000164924
PGOHUM00000292341	chr14	44860316	44866247	-	ENST00000553480.1	ENSP00000276202	ENSG00000147251
PGOHUM00000292342	chr14	44887434	44887741	-	ENST00000557196.1	ENSP00000352928	ENSG00000130311
PGOHUM00000292343	chr14	44888556	44889041	-	ENST00000555741.1	ENSP00000369899	ENSG00000155876
PGOHUM00000292344	chr14	45502742	45503140	-	ENST00000553933.2	ENSP00000309871	ENSG00000161800
PGOHUM00000292345	chr14	47200575	47201104	-	ENST00000488281.1	ENSP00000375730	ENSG00000142541
PGOHUM00000292346	chr14	47444106	47444494	-	ENST00000497800.1	ENSP00000318646	ENSG00000134419
PGOHUM00000292347	chr14	47801926	47802201	-	ENST00000556055.1	ENSP00000440386	ENSG00000176871
PGOHUM00000292348	chr14	48319068	48319394	-	ENST00000604678.1	ENSP00000331849	ENSG00000183617
PGOHUM00000292349	chr14	49601011	49601124	-	ENST00000614802.1	ENSP00000281382	ENSG00000151665
PGOHUM00000292350	chr14	50571919	50572140	-	ENST00000553864.1	ENSP00000272348	ENSG00000143977
PGOHUM00000292351	chr14	50704343	50705511	-	ENST00000553836.2	ENSP00000360578	ENSG00000020256
PGOHUM00000292352	chr14	51763056	51764076	-	ENST00000556941.1	ENSP00000387523	ENSG00000237521
PGOHUM00000292353	chr14	51771789	51772086	-	ENST00000553761.1	ENSP00000387523	ENSG00000237521
PGOHUM00000292354	chr14	52798904	52799061	-	ENST00000556998.1	ENSP00000475979	ENSG00000172428
PGOHUM00000292355	chr14	53991101	53991995	-	ENST00000441945.2	ENSP00000349142	ENSG00000165629
PGOHUM00000292356	chr14	54884849	54886213	-	ENST00000556903.2	ENSP00000483188	ENSG00000160752
PGOHUM00000292358	chr14	55004813	55005687	-	ENST00000415189.1	ENSP00000346067	ENSG00000168028
PGOHUM00000292359	chr14	55240622	55241080	-	ENST00000605294.1	ENSP00000317780	ENSG00000178741
PGOHUM00000292360	chr14	55282296	55282643	-	ENST00000488313.1	ENSP00000378160	ENSG00000109475
PGOHUM00000292361	chr14	56683421	56683741	-	ENST00000471982.1	ENSP00000404375	ENSG00000241343
PGOHUM00000292362	chr14	57044646	57044960	-	ENST00000555786.1	ENSP00000337839	ENSG00000147905
PGOHUM00000292363	chr14	58827679	58828176	-	ENST00000555790.2	ENSP00000378138	ENSG00000006042
PGOHUM00000292364	chr14	59135488	59136421	-	ENST00000556311.2	ENSP00000285930	ENSG00000085662
PGOHUM00000292365	chr14	60212462	60212912	-	ENST00000491913.2	ENSP00000462203	ENSG00000265681
PGOHUM00000292366	chr14	60398934	60400013	-	ENST00000555315.1	ENSP00000226413	ENSG00000109163
PGOHUM00000292367	chr14	60493766	60496885	-	ENST00000555779.2	ENSP00000217086	ENSG00000101115
PGOHUM00000292368	chr14	60572024	60572311	-	ENST00000492636.1	ENSP00000274242	ENSG00000145592
PGOHUM00000292369	chr14	60602146	60602533	-	ENST00000489560.1	ENSP00000318646	ENSG00000134419
PGOHUM00000292370	chr14	60919240	60920155	-	ENST00000553832.2	ENSP00000366156	ENSG00000116649
PGOHUM00000292371	chr14	61831861	61832369	-	ENST00000554239.2	ENSP00000253452	ENSG00000131143
PGOHUM00000292373	chr14	62150656	62152258	-	ENST00000604527.1	ENSP00000301072	ENSG00000167553
PGOHUM00000292375	chr14	62604113	62605717	-	ENST00000556888.2	ENSP00000282050	ENSG00000152234
PGOHUM00000292376	chr14	63594031	63595291	-	ENST00000603606.1	ENSP00000371110	ENSG00000100116
PGOHUM00000292377	chr14	64535702	64535879	-	ENST00000555669.1	ENSP00000449204	ENSG00000063177
PGOHUM00000292378	chr14	64600243	64601644	-	ENST00000556933.1	ENSP00000345895	ENSG00000093000
PGOHUM00000292380	chr14	65234515	65235101	-	ENST00000555838.1	ENSP00000468545	ENSG00000126246
PGOHUM00000292381	chr14	65266638	65267690	-	ENST00000557463.1	ENSP00000346027	ENSG00000122026
PGOHUM00000292382	chr14	65467807	65468341	-	ENST00000465083.1	ENSP00000346027	ENSG00000122026
PGOHUM00000292383	chr14	65528830	65529574	-	ENST00000555940.1	ENSP00000368927	ENSG00000173674
PGOHUM00000292384	chr14	65879592	65881070	-	ENST00000555712.1	ENSP00000462943	ENSG00000266412
[truncated: 11,242 more rows]

## Sheet: Table S8.5
PseudoPipeID	Chr	Start	End	Strand	PgeneEnsembl100ID	ParentProtein	ParentGene
PGOMOU00000274813	chr1	3252757	3253236	+	ENSMUST00000192857	ENSMUSP00000031262	ENSMUSG00000029319
PGOMOU00000274814	chr1	3531795	3532720	+	ENSMUST00000192183	ENSMUSP00000078050	ENSMUSG00000060181
PGOMOU00000274389	chr1	4256234	4260519	-	ENSMUST00000195384	ENSMUSP00000066068	ENSMUSG00000054808
PGOMOU00000274815	chr1	4522905	4526737	+	ENSMUST00000195361	ENSMUSP00000126897	ENSMUSG00000002227
PGOMOU00000274390	chr1	4534837	4535286	-	ENSMUST00000193889	ENSMUSP00000003521	ENSMUSG00000003429
PGOMOU00000274816	chr1	4610471	4611406	+	ENSMUST00000192738	ENSMUSP00000132020	ENSMUSG00000062270
PGOMOU00000274391	chr1	4687934	4689403	-	ENSMUST00000182774	ENSMUSP00000043981	ENSMUSG00000041560
PGOMOU00000274392	chr1	4692219	4693424	-	ENSMUST00000193443	ENSMUSP00000030460	ENSMUSG00000034042
PGOMOU00000274393	chr1	4735046	4735676	-	ENSMUST00000195671	ENSMUSP00000078491	ENSMUSG00000037313
PGOMOU00000274817	chr1	4771131	4772199	+	ENSMUST00000193658	ENSMUSP00000022268	ENSMUSG00000021748
PGOMOU00000274394	chr1	4927028	4927299	-	ENSMUST00000168963	ENSMUSP00000043540	ENSMUSG00000042747
PGOMOU00000274818	chr1	5063060	5064647	+	ENSMUST00000169520	ENSMUSP00000027123	ENSMUSG00000025980
PGOMOU00000274395	chr1	5276106	5277337	-	ENSMUST00000193351	ENSMUSP00000019109	ENSMUSG00000018965
PGOMOU00000274397	chr1	5617837	5618230	-	ENSMUST00000193797	ENSMUSP00000126294	ENSMUSG00000090862
PGOMOU00000274398	chr1	6048963	6050045	-	ENSMUST00000191956	ENSMUSP00000106089	ENSMUSG00000027206
PGOMOU00000274819	chr1	6380394	6381032	+	ENSMUST00000193588	ENSMUSP00000094182	ENSMUSG00000023074
PGOMOU00000274399	chr1	6382634	6383106	-	ENSMUST00000192950	ENSMUSP00000061933	ENSMUSG00000047044
PGOMOU00000274400	chr1	6429655	6441296	-	ENSMUST00000194240	ENSMUSP00000109804	ENSMUSG00000026933
PGOMOU00000307327	chr1	6910560	6911222	+	ENSMUST00000194393	ENSMUSP00000144412	ENSMUSG00000066551
PGOMOU00000274821	chr1	6916559	6923588	+	ENSMUST00000194605	ENSMUSP00000099757	ENSMUSG00000047675
PGOMOU00000314007	chr1	7035915	7037217	+	ENSMUST00000195648	ENSMUSP00000154188	ENSMUSG00000026781
PGOMOU00000274401	chr1	7136199	7136586	-	ENSMUST00000182051	ENSMUSP00000102198	ENSMUSG00000008683
PGOMOU00000274402	chr1	7189742	7189919	-	ENSMUST00000195269	ENSMUSP00000138189	ENSMUSG00000025499
PGOMOU00000274824	chr1	7315451	7316462	+	ENSMUST00000192649	ENSMUSP00000018875	ENSMUSG00000035152
PGOMOU00000274825	chr1	7410679	7411993	+	ENSMUST00000193998	ENSMUSP00000039420	ENSMUSG00000041303
PGOMOU00000274826	chr1	7597379	7599473	+	ENSMUST00000194219	ENSMUSP00000034960	ENSMUSG00000032393
PGOMOU00000274827	chr1	7664081	7664961	+	ENSMUST00000194305	ENSMUSP00000092502	ENSMUSG00000044533
PGOMOU00000274403	chr1	7728861	7730565	-	ENSMUST00000194872	ENSMUSP00000027432	ENSMUSG00000026229
PGOMOU00000274405	chr1	8468426	8468825	-	ENSMUST00000140995	ENSMUSP00000003313	ENSMUSG00000003228
PGOMOU00000274828	chr1	8815842	8816039	+	ENSMUST00000191876	ENSMUSP00000054556	ENSMUSG00000016349
PGOMOU00000274406	chr1	8855928	8856267	-	ENSMUST00000151704	ENSMUSP00000052856	ENSMUSG00000051234
PGOMOU00000274829	chr1	8856763	8857102	+	ENSMUST00000192115	ENSMUSP00000052856	ENSMUSG00000051234
PGOMOU00000274407	chr1	8962996	8963621	-	ENSMUST00000085919	ENSMUSP00000013845	ENSMUSG00000013701
PGOMOU00000274408	chr1	9258617	9259134	-	ENSMUST00000195333	ENSMUSP00000035105	ENSMUSG00000032518
PGOMOU00000314476	chr1	9396773	9398687	-	ENSMUST00000040649	ENSMUSP00000155311	ENSMUSG00000046434
PGOMOU00000274410	chr1	9439741	9440376	-	ENSMUST00000192026	ENSMUSP00000011896	ENSMUSG00000011752
PGOMOU00000274830	chr1	9450579	9451748	+	ENSMUST00000195217	ENSMUSP00000045606	ENSMUSG00000041426
PGOMOU00000274411	chr1	9499338	9501522	-	ENSMUST00000192792	ENSMUSP00000126119	ENSMUSG00000032872
PGOMOU00000314858	chr1	9574548	9575649	+	ENSMUST00000121942	ENSMUSP00000107592	ENSMUSG00000059005
PGOMOU00000274412	chr1	9802197	9802553	-	ENSMUST00000063059	ENSMUSP00000012627	ENSMUSG00000012483
PGOMOU00000274416	chr1	10554098	10555553	-	ENSMUST00000118350	ENSMUSP00000015800	ENSMUSG00000015656
PGOMOU00000274832	chr1	10695123	10695614	+	ENSMUST00000119252	ENSMUSP00000058894	ENSMUSG00000050628
PGOMOU00000274833	chr1	10805281	10806522	+	ENSMUST00000189483	ENSMUSP00000071829	ENSMUSG00000058743
PGOMOU00000315350	chr1	10868688	10869446	+	ENSMUST00000188013	ENSMUSP00000092502	ENSMUSG00000044533
PGOMOU00000274417	chr1	11223566	11224174	-	ENSMUST00000187404	ENSMUSP00000073289	ENSMUSG00000057666
PGOMOU00000274418	chr1	11608139	11608400	-	ENSMUST00000188880	ENSMUSP00000120715	ENSMUSG00000044533
PGOMOU00000274837	chr1	12120960	12121832	+	ENSMUST00000187748	ENSMUSP00000016463	ENSMUSG00000016319
PGOMOU00000274838	chr1	12565577	12566383	+	ENSMUST00000181461	ENSMUSP00000113942	ENSMUSG00000057666
PGOMOU00000274840	chr1	12655867	12656553	+	ENSMUST00000182390	ENSMUSP00000073289	ENSMUSG00000057666
PGOMOU00000286810	chr1	13062025	13062345	+	ENSMUST00000059065	ENSMUSP00000071881	ENSMUSG00000060461
PGOMOU00000274420	chr1	13407012	13407655	-	ENSMUST00000187246	ENSMUSP00000034541	ENSMUSG00000032042
PGOMOU00000274423	chr1	13785883	13786879	-	ENSMUST00000180415	ENSMUSP00000113942	ENSMUSG00000057666
PGOMOU00000274426	chr1	15268802	15269797	-	ENSMUST00000086739	ENSMUSP00000113942	ENSMUSG00000057666
PGOMOU00000308677	chr1	15760122	15760668	-	ENSMUST00000188671	ENSMUSP00000150020	ENSMUSG00000071866
PGOMOU00000315166	chr1	15760761	15760860	+	ENSMUST00000188400	ENSMUSP00000117987	ENSMUSG00000071866
PGOMOU00000274850	chr1	16053335	16053887	+	ENSMUST00000185778	ENSMUSP00000078654	ENSMUSG00000062328
PGOMOU00000274428	chr1	16662980	16663662	-	ENSMUST00000186738	ENSMUSP00000132780	ENSMUSG00000058258
PGOMOU00000274429	chr1	16758205	16758623	-	ENSMUST00000185649	ENSMUSP00000033498	ENSMUSG00000031158
PGOMOU00000286787	chr1	16768279	16770138	-	ENSMUST00000071842	ENSMUSP00000022766	ENSMUSG00000016831
PGOMOU00000274430	chr1	17250114	17250492	-	ENSMUST00000187478	ENSMUSP00000073289	ENSMUSG00000057666
PGOMOU00000274853	chr1	17394958	17395429	+	ENSMUST00000188959	ENSMUSP00000026681	ENSMUSG00000025591
PGOMOU00000274431	chr1	17397412	17400281	-	ENSMUST00000186192	ENSMUSP00000035201	ENSMUSG00000032582
PGOMOU00000274432	chr1	17429043	17429528	-	ENSMUST00000186816	ENSMUSP00000117987	ENSMUSG00000071866
PGOMOU00000274854	chr1	17947041	17948439	+	ENSMUST00000190885	ENSMUSP00000131983	ENSMUSG00000002996
PGOMOU00000313429	chr1	17993010	17999622	-	ENSMUST00000190763	ENSMUSP00000152297	ENSMUSG00000032999
PGOMOU00000274855	chr1	17993813	17997483	+	ENSMUST00000185706	ENSMUSP00000057938	ENSMUSG00000045328
PGOMOU00000274434	chr1	18005961	18016186	-	ENSMUST00000185773	ENSMUSP00000063214	ENSMUSG00000052525
PGOMOU00000274435	chr1	18262395	18263379	-	ENSMUST00000186435	ENSMUSP00000027438	ENSMUSG00000026234
PGOMOU00000274856	chr1	18708428	18709336	+	ENSMUST00000189030	ENSMUSP00000045365	ENSMUSG00000109324
PGOMOU00000274858	chr1	19037266	19037377	+	ENSMUST00000185386	ENSMUSP00000115320	ENSMUSG00000057130
PGOMOU00000274859	chr1	19062857	19063135	+	ENSMUST00000185704	ENSMUSP00000123410	ENSMUSG00000046364
PGOMOU00000274436	chr1	19153422	19153966	-	ENSMUST00000162030	ENSMUSP00000065940	ENSMUSG00000054717
PGOMOU00000274437	chr1	19320226	19320697	-	ENSMUST00000190883	ENSMUSP00000128489	ENSMUSG00000090451
PGOMOU00000274860	chr1	19330939	19333184	+	ENSMUST00000188428	ENSMUSP00000048096	ENSMUSG00000037851
PGOMOU00000306310	chr1	20444258	20444810	-	ENSMUST00000160969	ENSMUSP00000078654	ENSMUSG00000062328
PGOMOU00000274861	chr1	20821331	20822516	+	ENSMUST00000186367	ENSMUSP00000032078	ENSMUSG00000030007
PGOMOU00000274862	chr1	20945711	20946914	+	ENSMUST00000185639	ENSMUSP00000080993	ENSMUSG00000064351
PGOMOU00000274863	chr1	21178988	21187427	+	ENSMUST00000189119	ENSMUSP00000027067	ENSMUSG00000025934
PGOMOU00000274440	chr1	21285608	21298127	-	ENSMUST00000178869	ENSMUSP00000115517	ENSMUSG00000057933
PGOMOU00000274441	chr1	21312517	21316320	-	ENSMUST00000178260	ENSMUSP00000140210	ENSMUSG00000025934
PGOMOU00000274865	chr1	21354005	21355116	+	ENSMUST00000148174	ENSMUSP00000120275	ENSMUSG00000085079
PGOMOU00000274866	chr1	21372670	21373764	+	ENSMUST00000142979	ENSMUSP00000120275	ENSMUSG00000085079
PGOMOU00000274867	chr1	21390906	21391101	+	ENSMUST00000126985	ENSMUSP00000120275	ENSMUSG00000085079
PGOMOU00000274443	chr1	21511933	21513056	-	ENSMUST00000119064	ENSMUSP00000028592	ENSMUSG00000027170
PGOMOU00000274444	chr1	22030064	22030615	-	ENSMUST00000189850	ENSMUSP00000054834	ENSMUSG00000029390
PGOMOU00000274868	chr1	22237849	22238295	+	ENSMUST00000190225	ENSMUSP00000041652	ENSMUSG00000041453
PGOMOU00000274869	chr1	22740764	22741565	+	ENSMUST00000180414	ENSMUSP00000113942	ENSMUSG00000057666
PGOMOU00000313995	chr1	22984863	22987125	-	ENSMUST00000190510	ENSMUSP00000154537	ENSMUSG00000060373
PGOMOU00000274446	chr1	23345956	23346599	-	ENSMUST00000189078	ENSMUSP00000135651	ENSMUSG00000025613
PGOMOU00000274870	chr1	23479539	23480527	+	ENSMUST00000180769	ENSMUSP00000113942	ENSMUSG00000057666
PGOMOU00000274872	chr1	24125275	24126141	+	ENSMUST00000180661	ENSMUSP00000073289	ENSMUSG00000057666
PGOMOU00000274448	chr1	24594087	24595423	-	ENSMUST00000187481	ENSMUSP00000042342	ENSMUSG00000036752
PGOMOU00000274449	chr1	24611535	24612410	-	ENSMUST00000187714	ENSMUSP00000081000	ENSMUSG00000064363
PGOMOU00000286788	chr1	24612407	24612700	-	ENSMUST00000088336	ENSMUSP00000081021	ENSMUSG00000065947
PGOMOU00000274450	chr1	24612775	24613119	-	ENSMUST00000188299	ENSMUSP00000080998	ENSMUSG00000064360
PGOMOU00000274451	chr1	24613189	24613971	-	ENSMUST00000190277	ENSMUSP00000080997	ENSMUSG00000064358
PGOMOU00000274452	chr1	24613974	24614651	-	ENSMUST00000189941	ENSMUSP00000080996	ENSMUSG00000064357
PGOMOU00000274453	chr1	24614885	24615565	-	ENSMUST00000188231	ENSMUSP00000080994	ENSMUSG00000064354
PGOMOU00000274454	chr1	24615706	24616197	-	ENSMUST00000187117	ENSMUSP00000080993	ENSMUSG00000064351
PGOMOU00000274455	chr1	24910461	24911659	-	ENSMUST00000187022	ENSMUSP00000133867	ENSMUSG00000022216
PGOMOU00000274873	chr1	25011941	25012756	+	ENSMUST00000188406	ENSMUSP00000073161	ENSMUSG00000060739
PGOMOU00000314008	chr1	25223730	25224173	+	ENSMUST00000119680	ENSMUSP00000099962	ENSMUSG00000062647
PGOMOU00000274456	chr1	25614946	25615515	-	ENSMUST00000190216	ENSMUSP00000113391	ENSMUSG00000047215
PGOMOU00000274458	chr1	25996604	25997159	-	ENSMUST00000185358	ENSMUSP00000142702	ENSMUSG00000063681
PGOMOU00000274875	chr1	26466236	26466886	+	ENSMUST00000190716	ENSMUSP00000024739	ENSMUSG00000023944
PGOMOU00000274459	chr1	27336352	27336768	-	ENSMUST00000188432	ENSMUSP00000098576	ENSMUSG00000060938
PGOMOU00000274461	chr1	27900419	27901072	-	ENSMUST00000188833	ENSMUSP00000047123	ENSMUSG00000038279
PGOMOU00000274876	chr1	27989910	27991782	+	ENSMUST00000189614	ENSMUSP00000088729	ENSMUSG00000069045
PGOMOU00000274463	chr1	28580499	28580772	-	ENSMUST00000145844	ENSMUSP00000126565	ENSMUSG00000091625
PGOMOU00000274465	chr1	28800240	28802721	-	ENSMUST00000122295	ENSMUSP00000023104	ENSMUSG00000022466
PGOMOU00000274877	chr1	28938036	28938339	+	ENSMUST00000081488	ENSMUSP00000074724	ENSMUSG00000073676
PGOMOU00000306321	chr1	29219700	29220249	+	ENSMUST00000186678	ENSMUSP00000078654	ENSMUSG00000062328
PGOMOU00000274466	chr1	29484604	29485915	-	ENSMUST00000190438	ENSMUSP00000093955	ENSMUSG00000071644
PGOMOU00000274880	chr1	29930094	29930715	+	ENSMUST00000190177	ENSMUSP00000114515	ENSMUSG00000066551
PGOMOU00000274882	chr1	30769687	30771815	+	ENSMUST00000188572	ENSMUSP00000045527	ENSMUSG00000033862
PGOMOU00000274469	chr1	30794548	30794875	-	ENSMUST00000186120	ENSMUSP00000031851	ENSMUSG00000029829
PGOMOU00000274470	chr1	30986225	30986953	-	ENSMUST00000135273	ENSMUSP00000137711	ENSMUSG00000097550
PGOMOU00000274884	chr1	31164549	31164773	+	ENSMUST00000189666	ENSMUSP00000068344	ENSMUSG00000035268
PGOMOU00000274885	chr1	31267326	31267884	+	ENSMUST00000185684	ENSMUSP00000127137	ENSMUSG00000091779
PGOMOU00000286811	chr1	31274892	31275455	+	ENSMUST00000185859	ENSMUSP00000130793	ENSMUSG00000090854
PGOMOU00000314982	chr1	31286945	31287640	+	ENSMUST00000178167	ENSMUSP00000139433	ENSMUSG00000086727
PGOMOU00000274888	chr1	31559540	31561400	+	ENSMUST00000189839	ENSMUSP00000042457	ENSMUSG00000037742
PGOMOU00000274889	chr1	31615149	31616661	+	ENSMUST00000095050	ENSMUSP00000026537	ENSMUSG00000025464
PGOMOU00000274890	chr1	31736057	31736891	+	ENSMUST00000117896	ENSMUSP00000020673	ENSMUSG00000020402
PGOMOU00000274891	chr1	33100907	33102695	+	ENSMUST00000190159	ENSMUSP00000066413	ENSMUSG00000056770
PGOMOU00000274472	chr1	33108905	33109655	-	ENSMUST00000191025	ENSMUSP00000034226	ENSMUSG00000031774
PGOMOU00000274892	chr1	33235939	33237631	+	ENSMUST00000187673	ENSMUSP00000045216	ENSMUSG00000032902
PGOMOU00000274473	chr1	33315670	33316582	-	ENSMUST00000189104	ENSMUSP00000040244	ENSMUSG00000029762
PGOMOU00000274893	chr1	33371331	33373585	+	ENSMUST00000191215	ENSMUSP00000015892	ENSMUSG00000015748
PGOMOU00000274894	chr1	33482101	33482518	+	ENSMUST00000185489	ENSMUSP00000099908	ENSMUSG00000020460
PGOMOU00000274895	chr1	33657781	33658108	+	ENSMUST00000185377	ENSMUSP00000048770	ENSMUSG00000039105
PGOMOU00000274474	chr1	33963352	33963685	-	ENSMUST00000190740	ENSMUSP00000114883	ENSMUSG00000070394
PGOMOU00000274897	chr1	34367371	34369003	+	ENSMUST00000187302	ENSMUSP00000064755	ENSMUSG00000053398
PGOMOU00000307322	chr1	34523716	34524007	-	ENSMUST00000188334	ENSMUSP00000144350	ENSMUSG00000014956
PGOMOU00000274477	chr1	34538086	34538560	-	ENSMUST00000189108	ENSMUSP00000063976	ENSMUSG00000024217
PGOMOU00000308678	chr1	34607297	34607719	-	ENSMUST00000186179	ENSMUSP00000142314	ENSMUSG00000026620
PGOMOU00000274481	chr1	34635544	34636189	-	ENSMUST00000195095	ENSMUSP00000028232	ENSMUSG00000026873
PGOMOU00000274899	chr1	34752775	34752922	+	ENSMUST00000192878	ENSMUSP00000081000	ENSMUSG00000064363
PGOMOU00000274900	chr1	34753123	34753477	+	ENSMUST00000194977	ENSMUSP00000081001	ENSMUSG00000064367
PGOMOU00000274901	chr1	34928509	34930645	+	ENSMUST00000193847	ENSMUSP00000059533	ENSMUSG00000034889
PGOMOU00000274482	chr1	34969627	34969855	-	ENSMUST00000193622	ENSMUSP00000068410	ENSMUSG00000053119
PGOMOU00000274902	chr1	34970065	34970500	+	ENSMUST00000191672	ENSMUSP00000068410	ENSMUSG00000053119
PGOMOU00000274903	chr1	34985656	34985890	+	ENSMUST00000192315	ENSMUSP00000006579	ENSMUSG00000006412
PGOMOU00000274904	chr1	35958919	35959822	+	ENSMUST00000191763	ENSMUSP00000019911	ENSMUSG00000019777
PGOMOU00000274906	chr1	36601802	36602146	+	ENSMUST00000161062	ENSMUSP00000041538	ENSMUSG00000035530
PGOMOU00000274485	chr1	36765018	36765874	-	ENSMUST00000180475	ENSMUSP00000113942	ENSMUSG00000057666
PGOMOU00000274486	chr1	36957930	36958427	-	ENSMUST00000116168	ENSMUSP00000117461	ENSMUSG00000038900
PGOMOU00000274487	chr1	37487193	37488982	-	ENSMUST00000151866	ENSMUSP00000078940	ENSMUSG00000062203
PGOMOU00000274908	chr1	38487519	38488047	+	ENSMUST00000195175	ENSMUSP00000025007	ENSMUSG00000024177
PGOMOU00000274909	chr1	38722620	38723121	+	ENSMUST00000195068	ENSMUSP00000085913	ENSMUSG00000067818
PGOMOU00000314009	chr1	38907945	38908716	+	ENSMUST00000193251	ENSMUSP00000099962	ENSMUSG00000062647
PGOMOU00000274488	chr1	39276283	39276565	-	ENSMUST00000174365	ENSMUSP00000045654	ENSMUSG00000023861
PGOMOU00000274912	chr1	39314899	39315453	+	ENSMUST00000173076	ENSMUSP00000078654	ENSMUSG00000062328
PGOMOU00000313705	chr1	39597417	39598005	-	ENSMUST00000195631	ENSMUSP00000000756	ENSMUSG00000000740
PGOMOU00000274915	chr1	40353852	40354536	+	ENSMUST00000192199	ENSMUSP00000008826	ENSMUSG00000008682
PGOMOU00000274491	chr1	40863737	40864232	-	ENSMUST00000178542	ENSMUSP00000117987	ENSMUSG00000071866
PGOMOU00000274916	chr1	42103289	42104333	+	ENSMUST00000191574	ENSMUSP00000107592	ENSMUSG00000059005
PGOMOU00000274492	chr1	42179290	42180388	-	ENSMUST00000191297	ENSMUSP00000049548	ENSMUSG00000048222
PGOMOU00000306322	chr1	43270683	43271135	+	ENSMUST00000187749	ENSMUSP00000078654	ENSMUSG00000062328
PGOMOU00000274918	chr1	43409584	43409963	+	ENSMUST00000189199	ENSMUSP00000062983	ENSMUSG00000015341
PGOMOU00000274919	chr1	43785910	43787188	+	ENSMUST00000163003	ENSMUSP00000075513	ENSMUSG00000059040
PGOMOU00000274920	chr1	43888051	43888595	+	ENSMUST00000191395	ENSMUSP00000051814	ENSMUSG00000062421
PGOMOU00000274921	chr1	43898294	43899109	+	ENSMUST00000189286	ENSMUSP00000020986	ENSMUSG00000020657
PGOMOU00000314479	chr1	44212162	44213118	+	ENSMUST00000161563	ENSMUSP00000155206	ENSMUSG00000058655
PGOMOU00000274494	chr1	44330048	44331036	-	ENSMUST00000191483	ENSMUSP00000031795	ENSMUSG00000029781
PGOMOU00000274495	chr1	44463923	44464231	-	ENSMUST00000186385	ENSMUSP00000030051	ENSMUSG00000028367
PGOMOU00000274923	chr1	44644279	44644698	+	ENSMUST00000160955	ENSMUSP00000020673	ENSMUSG00000020402
PGOMOU00000274924	chr1	44839171	44839698	+	ENSMUST00000190083	ENSMUSP00000031862	ENSMUSG00000029836
PGOMOU00000274496	chr1	44873486	44874152	-	ENSMUST00000185547	ENSMUSP00000084899	ENSMUSG00000025981
PGOMOU00000274498	chr1	44924149	44924893	-	ENSMUST00000188283	ENSMUSP00000070002	ENSMUSG00000054766
PGOMOU00000274925	chr1	45178067	45179006	+	ENSMUST00000189212	ENSMUSP00000027123	ENSMUSG00000025980
PGOMOU00000274499	chr1	45513532	45514055	-	ENSMUST00000185597	ENSMUSP00000031862	ENSMUSG00000029836
PGOMOU00000274500	chr1	45519774	45520754	-	ENSMUST00000186840	ENSMUSP00000042602	ENSMUSG00000035960
PGOMOU00000274927	chr1	45602026	45602753	+	ENSMUST00000185744	ENSMUSP00000078654	ENSMUSG00000062328
PGOMOU00000274929	chr1	45768337	45769486	+	ENSMUST00000187682	ENSMUSP00000104616	ENSMUSG00000031826
PGOMOU00000274501	chr1	45857332	45857754	-	ENSMUST00000153604	ENSMUSP00000128803	ENSMUSG00000090841
PGOMOU00000314477	chr1	45889525	45890273	-	ENSMUST00000184038	ENSMUSP00000155311	ENSMUSG00000046434
PGOMOU00000274931	chr1	45905623	45906798	+	ENSMUST00000190055	ENSMUSP00000101383	ENSMUSG00000046262
PGOMOU00000274932	chr1	45971182	45976975	+	ENSMUST00000191295	ENSMUSP00000104894	ENSMUSG00000032727
PGOMOU00000286814	chr1	45981548	45982012	+	ENSMUST00000085632	ENSMUSP00000099541	ENSMUSG00000058546
PGOMOU00000308679	chr1	46029631	46030246	-	ENSMUST00000187808	ENSMUSP00000094432	ENSMUSG00000073458
PGOMOU00000274933	chr1	46056310	46058986	+	ENSMUST00000189861	ENSMUSP00000139025	ENSMUSG00000026095
PGOMOU00000274935	chr1	46414502	46416932	+	ENSMUST00000188705	ENSMUSP00000015800	ENSMUSG00000015656
PGOMOU00000274504	chr1	46896583	46896879	-	ENSMUST00000185210	ENSMUSP00000031309	ENSMUSG00000029364
PGOMOU00000274939	chr1	47067788	47068025	+	ENSMUST00000186233	ENSMUSP00000041902	ENSMUSG00000034342
PGOMOU00000274940	chr1	47478868	47480198	+	ENSMUST00000187720	ENSMUSP00000106180	ENSMUSG00000027227
PGOMOU00000274941	chr1	47657693	47659630	+	ENSMUST00000187358	ENSMUSP00000015800	ENSMUSG00000015656
PGOMOU00000274505	chr1	47914989	47915815	-	ENSMUST00000186401	ENSMUSP00000063201	ENSMUSG00000023980
PGOMOU00000274506	chr1	48313866	48314851	-	ENSMUST00000181607	ENSMUSP00000113942	ENSMUSG00000057666
PGOMOU00000274942	chr1	48527639	48527851	+	ENSMUST00000188192	ENSMUSP00000057512	ENSMUSG00000044627
PGOMOU00000274507	chr1	48731579	48733090	-	ENSMUST00000189223	ENSMUSP00000033673	ENSMUSG00000031311
PGOMOU00000274943	chr1	48783663	48784593	+	ENSMUST00000191041	ENSMUSP00000024739	ENSMUSG00000023944
PGOMOU00000274944	chr1	48881713	48882723	+	ENSMUST00000181115	ENSMUSP00000113942	ENSMUSG00000057666
PGOMOU00000274509	chr1	49173160	49173374	-	ENSMUST00000186142	ENSMUSP00000046506	ENSMUSG00000041841
PGOMOU00000274945	chr1	49236252	49237244	+	ENSMUST00000186145	ENSMUSP00000016463	ENSMUSG00000016319
PGOMOU00000274510	chr1	49399024	49400729	-	ENSMUST00000189810	ENSMUSP00000027123	ENSMUSG00000025980
PGOMOU00000286815	chr1	49498553	49498992	+	ENSMUST00000185858	ENSMUSP00000114764	ENSMUSG00000078923
PGOMOU00000274511	chr1	49579150	49579586	-	ENSMUST00000186262	ENSMUSP00000006764	ENSMUSG00000006589
PGOMOU00000308698	chr1	50056782	50058490	+	ENSMUST00000190905	ENSMUSP00000136519	ENSMUSG00000094144
PGOMOU00000314975	chr1	50177566	50178291	-	ENSMUST00000185632	ENSMUSP00000139433	ENSMUSG00000086727
PGOMOU00000274949	chr1	50533030	50533191	+	ENSMUST00000187207	ENSMUSP00000103440	ENSMUSG00000078713
PGOMOU00000274513	chr1	51317528	51318552	-	ENSMUST00000187104	ENSMUSP00000026990	ENSMUSG00000025872
PGOMOU00000274514	chr1	51938254	51938665	-	ENSMUST00000189886	ENSMUSP00000080523	ENSMUSG00000057841
PGOMOU00000313996	chr1	51940664	51941261	-	ENSMUST00000097103	ENSMUSP00000078388	ENSMUSG00000012405
PGOMOU00000286797	chr1	52090635	52091066	-	ENSMUST00000105087	ENSMUSP00000099541	ENSMUSG00000058546
PGOMOU00000274515	chr1	52134443	52135330	-	ENSMUST00000185261	ENSMUSP00000138232	ENSMUSG00000029782
PGOMOU00000274516	chr1	52287697	52289095	-	ENSMUST00000185256	ENSMUSP00000092932	ENSMUSG00000071089
PGOMOU00000274518	chr1	52503234	52504229	-	ENSMUST00000180794	ENSMUSP00000113942	ENSMUSG00000057666
PGOMOU00000274951	chr1	52522239	52522701	+	ENSMUST00000191424	ENSMUSP00000099908	ENSMUSG00000020460
PGOMOU00000307328	chr1	52584518	52585159	+	ENSMUST00000179821	ENSMUSP00000144412	ENSMUSG00000066551
PGOMOU00000274953	chr1	52756719	52757129	+	ENSMUST00000188413	ENSMUSP00000098576	ENSMUSG00000060938
PGOMOU00000274519	chr1	52873137	52873998	-	ENSMUST00000162523	ENSMUSP00000021698	ENSMUSG00000021270
PGOMOU00000308681	chr1	53326206	53333343	-	ENSMUST00000188688	ENSMUSP00000148640	ENSMUSG00000039342
PGOMOU00000314976	chr1	53362149	53362471	-	ENSMUST00000189678	ENSMUSP00000099657	ENSMUSG00000028800
PGOMOU00000308699	chr1	53363114	53363686	+	ENSMUST00000186919	ENSMUSP00000083049	ENSMUSG00000075599
PGOMOU00000274956	chr1	53390415	53392585	+	ENSMUST00000190697	ENSMUSP00000027131	ENSMUSG00000025986
PGOMOU00000274958	chr1	54566703	54567281	+	ENSMUST00000185933	ENSMUSP00000105566	ENSMUSG00000034518
PGOMOU00000274959	chr1	55066264	55067069	+	ENSMUST00000190239	ENSMUSP00000092502	ENSMUSG00000044533
PGOMOU00000313997	chr1	55120080	55120873	-	ENSMUST00000185999	ENSMUSP00000099962	ENSMUSG00000062647
PGOMOU00000274960	chr1	55127297	55128287	+	ENSMUST00000160730	ENSMUSP00000085993	ENSMUSG00000039218
PGOMOU00000274961	chr1	55335401	55335796	+	ENSMUST00000162574	ENSMUSP00000108003	ENSMUSG00000025290
PGOMOU00000274523	chr1	55370016	55370363	-	ENSMUST00000191444	ENSMUSP00000115500	ENSMUSG00000021660
PGOMOU00000274524	chr1	55381195	55382087	-	ENSMUST00000188319	ENSMUSP00000100045	ENSMUSG00000001642
PGOMOU00000274962	chr1	56451407	56451562	+	ENSMUST00000185232	ENSMUSP00000041652	ENSMUSG00000041453
PGOMOU00000308682	chr1	57291425	57292401	-	ENSMUST00000188353	ENSMUSP00000148107	ENSMUSG00000063229
PGOMOU00000308683	chr1	57518523	57519412	-	ENSMUST00000188636	ENSMUSP00000031617	ENSMUSG00000029614
PGOMOU00000274527	chr1	57561298	57564051	-	ENSMUST00000186851	ENSMUSP00000108148	ENSMUSG00000071708
PGOMOU00000274529	chr1	58625214	58625565	-	ENSMUST00000191562	ENSMUSP00000083722	ENSMUSG00000073702
PGOMOU00000274964	chr1	58630375	58637344	+	ENSMUST00000186270	ENSMUSP00000119873	ENSMUSG00000004018
PGOMOU00000274965	chr1	58654945	58655074	+	ENSMUST00000188643	ENSMUSP00000027189	ENSMUSG00000026029
PGOMOU00000274966	chr1	58702309	58703986	+	ENSMUST00000190385	ENSMUSP00000119873	ENSMUSG00000004018
PGOMOU00000314011	chr1	58785209	58785659	+	ENSMUST00000191399	ENSMUSP00000046256	ENSMUSG00000034566
PGOMOU00000274530	chr1	58850085	58892792	-	ENSMUST00000188624	ENSMUSP00000062497	ENSMUSG00000047528
PGOMOU00000274968	chr1	59155607	59156989	+	ENSMUST00000188408	ENSMUSP00000024739	ENSMUSG00000023944
PGOMOU00000274970	chr1	59673241	59673625	+	ENSMUST00000185710	ENSMUSP00000054490	ENSMUSG00000049517
PGOMOU00000274532	chr1	59950403	59952464	-	ENSMUST00000188150	ENSMUSP00000029968	ENSMUSG00000028292
PGOMOU00000274973	chr1	60117255	60117685	+	ENSMUST00000118718	ENSMUSP00000054490	ENSMUSG00000049517
PGOMOU00000274534	chr1	60522839	60523066	-	ENSMUST00000122243	ENSMUSP00000132348	ENSMUSG00000078974
PGOMOU00000274974	chr1	60537020	60537436	+	ENSMUST00000117433	ENSMUSP00000117461	ENSMUSG00000038900
PGOMOU00000274535	chr1	60592251	60592709	-	ENSMUST00000118530	ENSMUSP00000111239	ENSMUSG00000047786
PGOMOU00000274975	chr1	60700872	60701937	+	ENSMUST00000118030	ENSMUSP00000099878	ENSMUSG00000028495
PGOMOU00000274976	chr1	60792490	60793832	+	ENSMUST00000121926	ENSMUSP00000032373	ENSMUSG00000030246
PGOMOU00000274977	chr1	60809116	60809942	+	ENSMUST00000122024	ENSMUSP00000033797	ENSMUSG00000031422
PGOMOU00000308701	chr1	60900898	60901422	+	ENSMUST00000121555	ENSMUSP00000148671	ENSMUSG00000045128
PGOMOU00000274536	chr1	60948230	60948465	-	ENSMUST00000121041	ENSMUSP00000009157	ENSMUSG00000009013
PGOMOU00000274979	chr1	61075674	61076225	+	ENSMUST00000119156	ENSMUSP00000078654	ENSMUSG00000062328
PGOMOU00000274980	chr1	61548122	61548511	+	ENSMUST00000185262	ENSMUSP00000107237	ENSMUSG00000060373
PGOMOU00000274538	chr1	62656695	62657788	-	ENSMUST00000119592	ENSMUSP00000038961	ENSMUSG00000079941
PGOMOU00000274981	chr1	62660839	62661716	+	ENSMUST00000118720	ENSMUSP00000092502	ENSMUSG00000044533
PGOMOU00000274982	chr1	63038214	63038581	+	ENSMUST00000122045	ENSMUSP00000126294	ENSMUSG00000090862
PGOMOU00000274983	chr1	63073774	63074019	+	ENSMUST00000118179	ENSMUSP00000046016	ENSMUSG00000036781
PGOMOU00000274540	chr1	63357434	63358050	-	ENSMUST00000120706	ENSMUSP00000107551	ENSMUSG00000002733
PGOMOU00000274541	chr1	63364720	63365365	-	ENSMUST00000120413	ENSMUSP00000021942	ENSMUSG00000021486
PGOMOU00000274985	chr1	63671468	63671971	+	ENSMUST00000120763	ENSMUSP00000081003	ENSMUSG00000064370
PGOMOU00000274542	chr1	63844827	63845578	-	ENSMUST00000120280	ENSMUSP00000120715	ENSMUSG00000044533
PGOMOU00000274986	chr1	64150201	64150665	+	ENSMUST00000117621	ENSMUSP00000117987	ENSMUSG00000071866
PGOMOU00000274544	chr1	64454359	64454577	-	ENSMUST00000187877	ENSMUSP00000127441	ENSMUSG00000044600
PGOMOU00000274987	chr1	64934402	64934780	+	ENSMUST00000181350	ENSMUSP00000083722	ENSMUSG00000073702
PGOMOU00000274988	chr1	65028080	65028732	+	ENSMUST00000161621	ENSMUSP00000026681	ENSMUSG00000025591
PGOMOU00000274989	chr1	65095227	65095436	+	ENSMUST00000185915	ENSMUSP00000034989	ENSMUSG00000032418
PGOMOU00000274546	chr1	65420850	65421121	-	ENSMUST00000191528	ENSMUSP00000080997	ENSMUSG00000064358
PGOMOU00000274547	chr1	65421124	65421803	-	ENSMUST00000191063	ENSMUSP00000080996	ENSMUSG00000064357
PGOMOU00000307323	chr1	65438664	65438985	-	ENSMUST00000187755	ENSMUSP00000073601	ENSMUSG00000066735
PGOMOU00000274549	chr1	65470201	65470508	-	ENSMUST00000189785	ENSMUSP00000035105	ENSMUSG00000032518
PGOMOU00000274550	chr1	65523671	65524075	-	ENSMUST00000189087	ENSMUSP00000142436	ENSMUSG00000050174
PGOMOU00000274551	chr1	65550464	65551237	-	ENSMUST00000120125	ENSMUSP00000117310	ENSMUSG00000037754
PGOMOU00000274990	chr1	65552682	65552994	+	ENSMUST00000117848	ENSMUSP00000081474	ENSMUSG00000025508
PGOMOU00000274552	chr1	66032183	66032925	-	ENSMUST00000119367	ENSMUSP00000084791	ENSMUSG00000067367
PGOMOU00000274991	chr1	66033085	66033425	+	ENSMUST00000118881	ENSMUSP00000122486	ENSMUSG00000067367
PGOMOU00000274992	chr1	66062965	66063376	+	ENSMUST00000118496	ENSMUSP00000062589	ENSMUSG00000031431
PGOMOU00000274994	chr1	66783913	66786445	+	ENSMUST00000118992	ENSMUSP00000119336	ENSMUSG00000025980
PGOMOU00000274995	chr1	66951829	66953469	+	ENSMUST00000121328	ENSMUSP00000001416	ENSMUSG00000001380
PGOMOU00000274996	chr1	67585053	67587036	+	ENSMUST00000119302	ENSMUSP00000032915	ENSMUSG00000030677
PGOMOU00000274554	chr1	68293280	68293726	-	ENSMUST00000117740	ENSMUSP00000041652	ENSMUSG00000041453
PGOMOU00000274555	chr1	69130914	69131299	-	ENSMUST00000122454	ENSMUSP00000041652	ENSMUSG00000041453
PGOMOU00000274997	chr1	69377321	69378071	+	ENSMUST00000187740	ENSMUSP00000055485	ENSMUSG00000044250
PGOMOU00000274556	chr1	71039652	71040030	-	ENSMUST00000159588	ENSMUSP00000019514	ENSMUSG00000019370
PGOMOU00000313998	chr1	71155246	71156020	-	ENSMUST00000188170	ENSMUSP00000099962	ENSMUSG00000062647
PGOMOU00000274558	chr1	71493737	71493814	-	ENSMUST00000186254	ENSMUSP00000073686	ENSMUSG00000044573
PGOMOU00000274559	chr1	71714048	71714924	-	ENSMUST00000191412	ENSMUSP00000016463	ENSMUSG00000016319
PGOMOU00000275002	chr1	72004288	72004767	+	ENSMUST00000076314	ENSMUSP00000041652	ENSMUSG00000041453
PGOMOU00000314012	chr1	72087857	72088454	+	ENSMUST00000189382	ENSMUSP00000078388	ENSMUSG00000012405
PGOMOU00000275004	chr1	72459499	72460027	+	ENSMUST00000146593	ENSMUSP00000078654	ENSMUSG00000062328
PGOMOU00000275005	chr1	72692864	72693452	+	ENSMUST00000211962	ENSMUSP00000017548	ENSMUSG00000017404
PGOMOU00000274561	chr1	72706289	72706502	-	ENSMUST00000212794	ENSMUSP00000119632	ENSMUSG00000026098
PGOMOU00000274564	chr1	73311717	73312050	-	ENSMUST00000190038	ENSMUSP00000029838	ENSMUSG00000028187
PGOMOU00000315948	chr1	73512046	73513041	+	ENSMUST00000185703	ENSMUSP00000159378	NA
PGOMOU00000275008	chr1	75229552	75229779	+	ENSMUST00000238775	ENSMUSP00000140881	ENSMUSG00000026202
PGOMOU00000274565	chr1	75514107	75514283	-	ENSMUST00000120142	ENSMUSP00000114553	ENSMUSG00000026211
PGOMOU00000308704	chr1	75542211	75542558	+	ENSMUST00000118933	ENSMUSP00000148977	ENSMUSG00000009927
PGOMOU00000275010	chr1	75568083	75568574	+	ENSMUST00000117745	ENSMUSP00000117461	ENSMUSG00000038900
PGOMOU00000275011	chr1	75624654	75626329	+	ENSMUST00000120832	ENSMUSP00000137928	ENSMUSG00000095432
PGOMOU00000314984	chr1	75636390	75637179	+	ENSMUST00000121823	ENSMUSP00000099962	ENSMUSG00000062647
PGOMOU00000274566	chr1	76110181	76110580	-	ENSMUST00000191607	ENSMUSP00000136493	ENSMUSG00000093904
PGOMOU00000275019	chr1	77570672	77570963	+	ENSMUST00000185671	ENSMUSP00000096907	ENSMUSG00000039033
PGOMOU00000274567	chr1	78216732	78217476	-	ENSMUST00000238744	ENSMUSP00000062005	ENSMUSG00000044164
PGOMOU00000275020	chr1	78433352	78433612	+	ENSMUST00000186625	ENSMUSP00000016344	ENSMUSG00000016200
PGOMOU00000274569	chr1	78783136	78784859	-	ENSMUST00000191249	ENSMUSP00000101476	ENSMUSG00000066037
PGOMOU00000286801	chr1	78967637	78968079	-	ENSMUST00000049117	ENSMUSP00000104830	ENSMUSG00000078923
PGOMOU00000274571	chr1	79505803	79507157	-	ENSMUST00000187291	ENSMUSP00000054556	ENSMUSG00000016349
PGOMOU00000274572	chr1	79922536	79923426	-	ENSMUST00000165691	ENSMUSP00000016463	ENSMUSG00000016319
PGOMOU00000275021	chr1	79957580	79958057	+	ENSMUST00000190355	ENSMUSP00000029005	ENSMUSG00000027502
PGOMOU00000275022	chr1	80098622	80098885	+	ENSMUST00000186421	ENSMUSP00000113747	ENSMUSG00000024208
PGOMOU00000274573	chr1	80383104	80385185	-	ENSMUST00000164487	ENSMUSP00000019859	ENSMUSG00000019715
PGOMOU00000307324	chr1	80897654	80898105	-	ENSMUST00000186576	ENSMUSP00000144412	ENSMUSG00000066551
PGOMOU00000275023	chr1	80949426	80949897	+	ENSMUST00000188657	ENSMUSP00000047123	ENSMUSG00000038279
PGOMOU00000274576	chr1	81554157	81557483	-	ENSMUST00000191337	ENSMUSP00000126760	ENSMUSG00000025404
PGOMOU00000274577	chr1	81741985	81742969	-	ENSMUST00000117185	ENSMUSP00000034932	ENSMUSG00000032372
PGOMOU00000275024	chr1	81797241	81797946	+	ENSMUST00000186198	ENSMUSP00000035105	ENSMUSG00000032518
PGOMOU00000274578	chr1	82777028	82777210	-	ENSMUST00000186121	ENSMUSP00000060791	ENSMUSG00000043421
PGOMOU00000274579	chr1	82822471	82822861	-	ENSMUST00000185925	ENSMUSP00000120075	ENSMUSG00000058267
PGOMOU00000274580	chr1	83003482	83004907	-	ENSMUST00000185805	ENSMUSP00000082821	ENSMUSG00000026608
PGOMOU00000275025	chr1	83015393	83016022	+	ENSMUST00000189789	ENSMUSP00000073532	ENSMUSG00000061315
PGOMOU00000275026	chr1	83067102	83067473	+	ENSMUST00000190858	ENSMUSP00000028471	ENSMUSG00000027077
PGOMOU00000275027	chr1	83157984	83159017	+	ENSMUST00000186994	ENSMUSP00000071214	ENSMUSG00000021116
PGOMOU00000274581	chr1	83212044	83212884	-	ENSMUST00000178732	ENSMUSP00000084609	ENSMUSG00000046434
PGOMOU00000275028	chr1	83314513	83315300	+	ENSMUST00000159051	ENSMUSP00000028250	ENSMUSG00000026887
PGOMOU00000275029	chr1	84168188	84168733	+	ENSMUST00000189162	ENSMUSP00000103656	ENSMUSG00000072582
PGOMOU00000274583	chr1	84990638	84993032	-	ENSMUST00000188363	ENSMUSP00000111587	ENSMUSG00000079808
PGOMOU00000275033	chr1	85061154	85062642	+	ENSMUST00000160487	ENSMUSP00000125026	ENSMUSG00000070031
PGOMOU00000274584	chr1	85067394	85080236	-	ENSMUST00000186987	ENSMUSP00000125026	ENSMUSG00000070031
PGOMOU00000275034	chr1	85115319	85117237	+	ENSMUST00000159317	ENSMUSP00000111587	ENSMUSG00000079808
PGOMOU00000315907	chr1	85156812	85157699	-	ENSMUST00000160674	ENSMUSP00000159207	ENSMUSG00000118607
PGOMOU00000275036	chr1	85159764	85171155	+	ENSMUST00000160802	ENSMUSP00000123750	ENSMUSG00000089844
PGOMOU00000275037	chr1	85160863	85194260	+	ENSMUST00000162896	ENSMUSP00000125026	ENSMUSG00000070031
PGOMOU00000275039	chr1	85275107	85285491	+	ENSMUST00000159695	ENSMUSP00000106991	ENSMUSG00000079190
PGOMOU00000274591	chr1	85332716	85342086	-	ENSMUST00000160010	ENSMUSP00000125026	ENSMUSG00000070031
PGOMOU00000275042	chr1	85501090	85514604	+	ENSMUST00000189121	ENSMUSP00000125026	ENSMUSG00000070031
PGOMOU00000315909	chr1	85526690	85539198	+	ENSMUST00000239378	ENSMUSP00000136885	ENSMUSG00000094915
PGOMOU00000274593	chr1	86014403	86015886	-	ENSMUST00000187562	ENSMUSP00000120213	ENSMUSG00000066880
PGOMOU00000286819	chr1	86323267	86323593	+	ENSMUST00000165437	ENSMUSP00000079672	ENSMUSG00000062997
PGOMOU00000275045	chr1	86328039	86328873	+	ENSMUST00000186141	ENSMUSP00000099461	ENSMUSG00000015932
PGOMOU00000275046	chr1	86473659	86474006	+	ENSMUST00000163337	ENSMUSP00000009039	ENSMUSG00000058600
PGOMOU00000274594	chr1	86764944	86765365	-	ENSMUST00000190273	ENSMUSP00000023364	ENSMUSG00000022683
PGOMOU00000275047	chr1	87068032	87071002	+	ENSMUST00000188050	ENSMUSP00000027455	ENSMUSG00000026246
PGOMOU00000274595	chr1	87116321	87117158	-	ENSMUST00000191416	ENSMUSP00000083722	ENSMUSG00000073702
PGOMOU00000275049	chr1	87514175	87514297	+	ENSMUST00000168856	ENSMUSP00000022894	ENSMUSG00000022285
PGOMOU00000274596	chr1	87543635	87544692	-	ENSMUST00000172004	ENSMUSP00000138965	ENSMUSG00000099115
PGOMOU00000275050	chr1	88022381	88023962	+	ENSMUST00000121704	ENSMUSP00000018506	ENSMUSG00000018362
PGOMOU00000275051	chr1	88025211	88026059	+	ENSMUST00000119510	ENSMUSP00000108767	ENSMUSG00000090165
PGOMOU00000275052	chr1	88037600	88038803	+	ENSMUST00000238820	ENSMUSP00000108764	ENSMUSG00000089675
PGOMOU00000275052	chr1	88061124	88062355	+	ENSMUST00000239183	ENSMUSP00000108764	ENSMUSG00000089675
PGOMOU00000275054	chr1	88097918	88098131	+	ENSMUST00000121495	ENSMUSP00000073444	ENSMUSG00000090175
PGOMOU00000275055	chr1	88126776	88127609	+	ENSMUST00000239178	ENSMUSP00000058683	ENSMUSG00000090124
PGOMOU00000275056	chr1	88129581	88129833	+	ENSMUST00000117158	ENSMUSP00000073444	ENSMUSG00000090175
PGOMOU00000275057	chr1	88151038	88151881	+	ENSMUST00000119313	ENSMUSP00000058683	ENSMUSG00000090124
PGOMOU00000275058	chr1	88153788	88154571	+	ENSMUST00000117057	ENSMUSP00000058683	ENSMUSG00000090124
PGOMOU00000275059	chr1	88186662	88187519	+	ENSMUST00000120438	ENSMUSP00000037258	ENSMUSG00000090171
PGOMOU00000275060	chr1	88191901	88192683	+	ENSMUST00000122258	ENSMUSP00000037258	ENSMUSG00000090171
PGOMOU00000308684	chr1	88722366	88722824	-	ENSMUST00000188361	ENSMUSP00000150846	ENSMUSG00000048758
PGOMOU00000275061	chr1	88932319	88933573	+	ENSMUST00000188327	ENSMUSP00000044430	ENSMUSG00000034105
PGOMOU00000275062	chr1	89048974	89049216	+	ENSMUST00000190713	ENSMUSP00000098656	ENSMUSG00000031360
PGOMOU00000313999	chr1	89256182	89256981	-	ENSMUST00000191231	ENSMUSP00000099962	ENSMUSG00000062647
PGOMOU00000274601	chr1	91171429	91172148	-	ENSMUST00000191211	ENSMUSP00000134735	ENSMUSG00000022216
PGOMOU00000275064	chr1	91296045	91296936	+	ENSMUST00000117121	ENSMUSP00000034147	ENSMUSG00000031711
PGOMOU00000274602	chr1	91487729	91490009	-	ENSMUST00000188924	ENSMUSP00000025963	ENSMUSG00000024999
PGOMOU00000274603	chr1	92430121	92430532	-	ENSMUST00000190873	ENSMUSP00000030091	ENSMUSG00000028394
PGOMOU00000275065	chr1	92574614	92574796	+	ENSMUST00000185802	ENSMUSP00000074402	ENSMUSG00000058904
PGOMOU00000274604	chr1	92999396	93002771	-	ENSMUST00000191179	ENSMUSP00000130747	ENSMUSG00000001280
PGOMOU00000274606	chr1	93306694	93307239	-	ENSMUST00000189856	ENSMUSP00000078654	ENSMUSG00000062328
PGOMOU00000275066	chr1	93906244	93916768	+	ENSMUST00000190039	ENSMUSP00000095235	ENSMUSG00000073609
PGOMOU00000275067	chr1	93975353	93985816	+	ENSMUST00000185591	ENSMUSP00000095235	ENSMUSG00000073609
PGOMOU00000275068	chr1	94204417	94205259	+	ENSMUST00000190284	ENSMUSP00000099930	ENSMUSG00000054766
PGOMOU00000274608	chr1	94468715	94469887	-	ENSMUST00000187459	ENSMUSP00000107923	ENSMUSG00000061130
PGOMOU00000314978	chr1	95255963	95256810	-	ENSMUST00000190584	ENSMUSP00000115335	ENSMUSG00000061479
PGOMOU00000308706	chr1	95498621	95499151	+	ENSMUST00000117288	ENSMUSP00000148671	ENSMUSG00000045128
PGOMOU00000313707	chr1	96645420	96646170	+	ENSMUST00000191608	ENSMUSP00000153068	ENSMUSG00000025277
PGOMOU00000306311	chr1	96921918	96997237	-	ENSMUST00000178359	ENSMUSP00000027575	ENSMUSG00000026336
PGOMOU00000274611	chr1	97001820	97002783	-	ENSMUST00000180888	ENSMUSP00000073289	ENSMUSG00000057666
PGOMOU00000275070	chr1	97162860	97310664	+	ENSMUST00000187797	ENSMUSP00000125258	ENSMUSG00000026336
PGOMOU00000275073	chr1	97346475	97469979	+	ENSMUST00000191257	ENSMUSP00000071875	ENSMUSG00000040693
PGOMOU00000308707	chr1	98263523	98264506	+	ENSMUST00000180540	ENSMUSP00000113942	ENSMUSG00000057666
PGOMOU00000275075	chr1	98267151	98267438	+	ENSMUST00000191458	ENSMUSP00000044790	ENSMUSG00000042502
PGOMOU00000314014	chr1	98764841	98765554	+	ENSMUST00000188607	ENSMUSP00000099962	ENSMUSG00000062647
PGOMOU00000274614	chr1	99638396	99640241	-	ENSMUST00000191164	ENSMUSP00000032915	ENSMUSG00000030677
PGOMOU00000274615	chr1	99790429	99791025	-	ENSMUST00000117372	ENSMUSP00000005292	ENSMUSG00000005161
PGOMOU00000275078	chr1	100006021	100006584	+	ENSMUST00000189923	ENSMUSP00000042457	ENSMUSG00000037742
PGOMOU00000275079	chr1	100282791	100283280	+	ENSMUST00000190817	ENSMUSP00000113942	ENSMUSG00000057666
PGOMOU00000275081	chr1	100597075	100597627	+	ENSMUST00000185791	ENSMUSP00000091422	ENSMUSG00000057367
PGOMOU00000275082	chr1	100643582	100644248	+	ENSMUST00000186725	ENSMUSP00000022147	ENSMUSG00000021645
PGOMOU00000275083	chr1	100653800	100654156	+	ENSMUST00000190334	ENSMUSP00000074756	ENSMUSG00000034321
PGOMOU00000275084	chr1	101371628	101372076	+	ENSMUST00000188761	ENSMUSP00000061851	ENSMUSG00000027597
PGOMOU00000275085	chr1	101385886	101386590	+	ENSMUST00000187074	ENSMUSP00000018430	ENSMUSG00000018286
PGOMOU00000274620	chr1	101753814	101754543	-	ENSMUST00000189423	ENSMUSP00000026743	ENSMUSG00000025651
PGOMOU00000274621	chr1	101880506	101880741	-	ENSMUST00000190483	ENSMUSP00000056828	ENSMUSG00000050914
PGOMOU00000275089	chr1	102449353	102537656	+	ENSMUST00000189440	ENSMUSP00000075416	ENSMUSG00000038048
PGOMOU00000274622	chr1	102458656	102458922	-	ENSMUST00000188225	ENSMUSP00000061451	ENSMUSG00000045854
PGOMOU00000275090	chr1	103171926	103268593	+	ENSMUST00000186155	ENSMUSP00000035732	ENSMUSG00000070695
PGOMOU00000275090	chr1	103363986	103423658	+	ENSMUST00000190357	ENSMUSP00000035732	ENSMUSG00000070695
PGOMOU00000275091	chr1	104311721	104312027	+	ENSMUST00000187501	ENSMUSP00000142702	ENSMUSG00000063681
PGOMOU00000314980	chr1	104470941	104471416	-	ENSMUST00000190187	ENSMUSP00000099962	ENSMUSG00000062647
PGOMOU00000275092	chr1	104513001	104514068	+	ENSMUST00000186157	ENSMUSP00000099353	ENSMUSG00000040430
PGOMOU00000275093	chr1	104609524	104610883	+	ENSMUST00000189434	ENSMUSP00000016703	ENSMUSG00000016559
PGOMOU00000274626	chr1	104632584	104633358	-	ENSMUST00000191059	ENSMUSP00000099878	ENSMUSG00000028495
PGOMOU00000314015	chr1	105244425	105244661	+	ENSMUST00000187431	ENSMUSP00000153931	ENSMUSG00000021891
PGOMOU00000275095	chr1	105321121	105321446	+	ENSMUST00000191422	ENSMUSP00000076160	ENSMUSG00000040782
PGOMOU00000275096	chr1	105574537	105574811	+	ENSMUST00000080671	ENSMUSP00000058919	ENSMUSG00000046330
PGOMOU00000314016	chr1	105615742	105616358	+	ENSMUST00000187782	ENSMUSP00000099962	ENSMUSG00000062647
PGOMOU00000274628	chr1	105955775	105956310	-	ENSMUST00000186616	ENSMUSP00000035754	ENSMUSG00000041703
PGOMOU00000275098	chr1	106090068	106091015	+	ENSMUST00000180947	ENSMUSP00000073289	ENSMUSG00000057666
PGOMOU00000275099	chr1	106439600	106439870	+	ENSMUST00000189471	ENSMUSP00000075031	ENSMUSG00000070713
PGOMOU00000274629	chr1	106887852	106888897	-	ENSMUST00000120271	ENSMUSP00000034513	ENSMUSG00000032015
PGOMOU00000274630	chr1	107020137	107025325	-	ENSMUST00000122046	ENSMUSP00000023861	ENSMUSG00000058017
PGOMOU00000274631	chr1	107137844	107138569	-	ENSMUST00000121578	ENSMUSP00000099878	ENSMUSG00000028495
PGOMOU00000274632	chr1	107191475	107193557	-	ENSMUST00000120807	ENSMUSP00000023861	ENSMUSG00000058017
PGOMOU00000274633	chr1	107253553	107254290	-	ENSMUST00000120323	ENSMUSP00000099878	ENSMUSG00000028495
PGOMOU00000274634	chr1	107290341	107302354	-	ENSMUST00000122463	ENSMUSP00000023861	ENSMUSG00000058017
PGOMOU00000275100	chr1	107952837	107953435	+	ENSMUST00000186286	ENSMUSP00000142702	ENSMUSG00000063681
PGOMOU00000274636	chr1	107963122	107963307	-	ENSMUST00000186072	ENSMUSP00000021428	ENSMUSG00000021039
PGOMOU00000274637	chr1	108376970	108379438	-	ENSMUST00000185629	ENSMUSP00000046101	ENSMUSG00000034994
PGOMOU00000274638	chr1	108612337	108612514	-	ENSMUST00000185509	ENSMUSP00000083908	ENSMUSG00000067006
PGOMOU00000275101	chr1	108770135	108772003	+	ENSMUST00000191467	ENSMUSP00000039834	ENSMUSG00000036712
PGOMOU00000274640	chr1	108997634	108998760	-	ENSMUST00000188261	ENSMUSP00000023803	ENSMUSG00000023043
PGOMOU00000274641	chr1	109574943	109575129	-	ENSMUST00000185658	ENSMUSP00000034689	ENSMUSG00000032171
PGOMOU00000275104	chr1	109833024	109834746	+	ENSMUST00000190856	ENSMUSP00000015800	ENSMUSG00000015656
PGOMOU00000274642	chr1	110410743	110411280	-	ENSMUST00000187425	ENSMUSP00000145631	ENSMUSG00000030867
PGOMOU00000275105	chr1	110475603	110476530	+	ENSMUST00000189337	ENSMUSP00000055892	ENSMUSG00000043252
PGOMOU00000275106	chr1	110600021	110600833	+	ENSMUST00000189583	ENSMUSP00000111475	ENSMUSG00000041915
PGOMOU00000275108	chr1	111385918	111386698	+	ENSMUST00000185792	ENSMUSP00000052328	ENSMUSG00000034387
PGOMOU00000274646	chr1	111804934	111807775	-	ENSMUST00000186797	ENSMUSP00000001724	ENSMUSG00000001674
PGOMOU00000274647	chr1	111880735	111881308	-	ENSMUST00000077111	ENSMUSP00000109399	ENSMUSG00000047215
PGOMOU00000308685	chr1	112049436	112057110	-	ENSMUST00000185787	ENSMUSP00000148735	ENSMUSG00000036550
PGOMOU00000275109	chr1	112137868	112138705	+	ENSMUST00000185549	ENSMUSP00000078661	ENSMUSG00000027944
PGOMOU00000275110	chr1	112151089	112151753	+	ENSMUST00000190772	ENSMUSP00000021379	ENSMUSG00000060121
PGOMOU00000274652	chr1	112404187	112404855	-	ENSMUST00000185872	ENSMUSP00000027251	ENSMUSG00000026082
PGOMOU00000274653	chr1	112873845	112875988	-	ENSMUST00000185696	ENSMUSP00000047251	ENSMUSG00000038214
PGOMOU00000274654	chr1	113565446	113565983	-	ENSMUST00000186856	ENSMUSP00000107751	ENSMUSG00000034321
PGOMOU00000274655	chr1	113582771	113583506	-	ENSMUST00000190670	ENSMUSP00000022147	ENSMUSG00000021645
PGOMOU00000274656	chr1	115219190	115219763	-	ENSMUST00000185902	ENSMUSP00000016033	ENSMUSG00000015889
PGOMOU00000274657	chr1	115669403	115670589	-	ENSMUST00000187634	ENSMUSP00000060246	ENSMUSG00000058672
PGOMOU00000274660	chr1	116633777	116634176	+	ENSMUST00000185884	ENSMUSP00000081782	ENSMUSG00000066232
PGOMOU00000274660	chr1	116633777	116634176	+	ENSMUST00000185884	ENSMUSP00000081782	ENSMUSG00000066232
PGOMOU00000274661	chr1	117392257	117393532	-	ENSMUST00000189740	ENSMUSP00000095248	ENSMUSG00000033632
PGOMOU00000275118	chr1	117578391	117578864	+	ENSMUST00000188825	ENSMUSP00000038361	ENSMUSG00000039202
PGOMOU00000307627	chr1	117625522	117628027	+	ENSMUST00000186652	ENSMUSP00000139791	ENSMUSG00000062101
PGOMOU00000286825	chr1	117662291	117678373	+	ENSMUST00000189430	ENSMUSP00000140916	ENSMUSG00000100617
PGOMOU00000275121	chr1	117741367	117768622	+	ENSMUST00000187470	ENSMUSP00000104103	ENSMUSG00000069476
PGOMOU00000274662	chr1	117747031	117751372	-	ENSMUST00000191380	ENSMUSP00000083462	ENSMUSG00000062794
PGOMOU00000275122	chr1	117842962	117843306	+	ENSMUST00000190342	ENSMUSP00000076160	ENSMUSG00000040782
PGOMOU00000286826	chr1	117868522	117899722	+	ENSMUST00000190869	ENSMUSP00000045684	ENSMUSG00000023892
PGOMOU00000286828	chr1	118010511	118011828	+	ENSMUST00000189292	ENSMUSP00000140916	ENSMUSG00000100617
PGOMOU00000275124	chr1	118030315	118046849	+	ENSMUST00000188934	ENSMUSP00000076160	ENSMUSG00000040782
PGOMOU00000275124	chr1	118040649	118040990	+	ENSMUST00000190923	ENSMUSP00000076160	ENSMUSG00000040782
PGOMOU00000275126	chr1	118249863	118251025	+	ENSMUST00000188426	ENSMUSP00000099658	ENSMUSG00000057236
PGOMOU00000274664	chr1	118478604	118479591	-	ENSMUST00000190678	ENSMUSP00000124781	ENSMUSG00000021024
PGOMOU00000274665	chr1	118651482	118651795	-	ENSMUST00000185504	ENSMUSP00000117120	ENSMUSG00000108596
PGOMOU00000275127	chr1	118810136	118810453	+	ENSMUST00000190981	ENSMUSP00000078459	ENSMUSG00000060860
PGOMOU00000275128	chr1	119157586	119158565	+	ENSMUST00000181691	ENSMUSP00000073289	ENSMUSG00000057666
PGOMOU00000274666	chr1	119241962	119242753	-	ENSMUST00000186012	ENSMUSP00000029722	ENSMUSG00000028081
PGOMOU00000275129	chr1	119499477	119499869	+	ENSMUST00000190805	ENSMUSP00000102198	ENSMUSG00000008683
PGOMOU00000275130	chr1	119787769	119788086	+	ENSMUST00000168653	ENSMUSP00000065940	ENSMUSG00000054717
PGOMOU00000275131	chr1	119793520	119794229	+	ENSMUST00000189807	ENSMUSP00000114294	ENSMUSG00000041762
PGOMOU00000275132	chr1	119817763	119818125	+	ENSMUST00000163928	ENSMUSP00000138289	ENSMUSG00000067274
PGOMOU00000275133	chr1	119874781	119875010	+	ENSMUST00000185404	ENSMUSP00000086987	ENSMUSG00000057278
PGOMOU00000275134	chr1	119897461	119898124	+	ENSMUST00000190750	ENSMUSP00000107349	ENSMUSG00000033544
PGOMOU00000275135	chr1	119986795	119987314	+	ENSMUST00000174509	ENSMUSP00000109399	ENSMUSG00000047215
PGOMOU00000274667	chr1	120825247	120825456	-	ENSMUST00000068143	ENSMUSP00000061012	ENSMUSG00000040681
PGOMOU00000274668	chr1	121507585	121507803	-	ENSMUST00000120499	ENSMUSP00000053145	ENSMUSG00000044894
PGOMOU00000275136	chr1	121520583	121521047	+	ENSMUST00000119136	ENSMUSP00000099541	ENSMUSG00000058546
PGOMOU00000274669	chr1	121645667	121645849	-	ENSMUST00000185259	ENSMUSP00000085566	ENSMUSG00000023008
PGOMOU00000274670	chr1	121969217	121970524	-	ENSMUST00000119656	ENSMUSP00000028392	ENSMUSG00000027006
PGOMOU00000275138	chr1	122190221	122191055	+	ENSMUST00000185647	ENSMUSP00000062996	ENSMUSG00000021218
PGOMOU00000275139	chr1	122810306	122810682	+	ENSMUST00000190942	ENSMUSP00000114294	ENSMUSG00000041762
PGOMOU00000274672	chr1	123147920	123149217	-	ENSMUST00000189712	ENSMUSP00000042457	ENSMUSG00000037742
PGOMOU00000275140	chr1	123205149	123205265	+	ENSMUST00000188837	ENSMUSP00000004072	ENSMUSG00000003970
PGOMOU00000275141	chr1	123287574	123287807	+	ENSMUST00000189001	ENSMUSP00000115500	ENSMUSG00000021660
PGOMOU00000275142	chr1	123756558	123757750	+	ENSMUST00000185330	ENSMUSP00000080354	ENSMUSG00000060036
PGOMOU00000274673	chr1	123804540	123805421	-	ENSMUST00000188563	ENSMUSP00000018737	ENSMUSG00000018593
PGOMOU00000274674	chr1	124615191	124615596	-	ENSMUST00000189908	ENSMUSP00000115500	ENSMUSG00000021660
PGOMOU00000274675	chr1	125667988	125668616	-	ENSMUST00000191239	ENSMUSP00000142702	ENSMUSG00000063681
PGOMOU00000274676	chr1	127049984	127050696	-	ENSMUST00000185860	ENSMUSP00000120715	ENSMUSG00000044533
PGOMOU00000274677	chr1	127282662	127283108	-	ENSMUST00000170338	ENSMUSP00000123410	ENSMUSG00000046364
PGOMOU00000274679	chr1	128128410	128128889	-	ENSMUST00000188284	ENSMUSP00000002845	ENSMUSG00000002768
PGOMOU00000274680	chr1	128493845	128494432	-	ENSMUST00000188996	ENSMUSP00000099878	ENSMUSG00000028495
PGOMOU00000274682	chr1	128514810	128515117	-	ENSMUST00000188035	ENSMUSP00000041652	ENSMUSG00000041453
PGOMOU00000274683	chr1	128520073	128521460	-	ENSMUST00000187672	ENSMUSP00000042457	ENSMUSG00000037742
PGOMOU00000275146	chr1	128750926	128751347	+	ENSMUST00000185285	ENSMUSP00000041652	ENSMUSG00000041453
PGOMOU00000274684	chr1	129796608	129797858	-	ENSMUST00000161109	ENSMUSP00000046540	ENSMUSG00000034826
PGOMOU00000275147	chr1	130195980	130196388	+	ENSMUST00000190086	ENSMUSP00000071426	ENSMUSG00000057497
PGOMOU00000275150	chr1	131216877	131218089	+	ENSMUST00000189015	ENSMUSP00000024783	ENSMUSG00000023988
PGOMOU00000274686	chr1	131447440	131447695	-	ENSMUST00000190146	ENSMUSP00000075953	ENSMUSG00000035674
PGOMOU00000274687	chr1	131632509	131632969	-	ENSMUST00000179174	ENSMUSP00000125268	ENSMUSG00000054702
PGOMOU00000275152	chr1	131907165	131907954	+	ENSMUST00000187256	ENSMUSP00000115500	ENSMUSG00000021660
PGOMOU00000275153	chr1	132284453	132284809	+	ENSMUST00000159853	ENSMUSP00000078042	ENSMUSG00000057506
PGOMOU00000275154	chr1	133025801	133026439	+	ENSMUST00000186115	ENSMUSP00000099757	ENSMUSG00000047675
PGOMOU00000314985	chr1	133529479	133530270	+	ENSMUST00000188004	ENSMUSP00000099962	ENSMUSG00000062647
PGOMOU00000314478	chr1	134032441	134033378	-	ENSMUST00000186040	ENSMUSP00000155738	ENSMUSG00000048755
PGOMOU00000275157	chr1	134519978	134524139	+	ENSMUST00000189357	ENSMUSP00000021639	ENSMUSG00000021216
PGOMOU00000314859	chr1	135231995	135233225	+	ENSMUST00000110798	ENSMUSP00000151700	ENSMUSG00000058799
PGOMOU00000275160	chr1	135869782	135870150	+	ENSMUST00000189256	ENSMUSP00000144604	ENSMUSG00000023079
PGOMOU00000275162	chr1	136507409	136507780	+	ENSMUST00000088648	ENSMUSP00000083722	ENSMUSG00000073702
PGOMOU00000275163	chr1	136523884	136524165	+	ENSMUST00000190220	ENSMUSP00000031341	ENSMUSG00000029394
PGOMOU00000274693	chr1	136789182	136789520	-	ENSMUST00000193486	ENSMUSP00000041149	ENSMUSG00000033307
PGOMOU00000275164	chr1	136793034	136793510	+	ENSMUST00000193396	ENSMUSP00000076575	ENSMUSG00000032126
PGOMOU00000274694	chr1	136798311	136798959	-	ENSMUST00000195232	ENSMUSP00000124028	ENSMUSG00000027942
PGOMOU00000275165	chr1	138184101	138184584	+	ENSMUST00000186523	ENSMUSP00000048124	ENSMUSG00000042167
PGOMOU00000275166	chr1	138377264	138377414	+	ENSMUST00000190286	ENSMUSP00000043143	ENSMUSG00000041406
PGOMOU00000274697	chr1	138915605	138916043	-	ENSMUST00000195391	ENSMUSP00000099908	ENSMUSG00000020460
PGOMOU00000274698	chr1	138983864	138984497	-	ENSMUST00000194152	ENSMUSP00000004134	ENSMUSG00000004032
PGOMOU00000274699	chr1	138991514	138992069	-	ENSMUST00000140747	ENSMUSP00000120715	ENSMUSG00000044533
PGOMOU00000314001	chr1	139133891	139134665	-	ENSMUST00000129972	ENSMUSP00000099962	ENSMUSG00000062647
PGOMOU00000306313	chr1	139584783	139660899	-	ENSMUST00000170441	ENSMUSP00000115166	ENSMUSG00000026365
PGOMOU00000274705	chr1	139862957	139936477	-	ENSMUST00000134229	ENSMUSP00000107608	ENSMUSG00000026365
PGOMOU00000274705	chr1	139928240	139929608	-	ENSMUST00000191844	ENSMUSP00000107608	ENSMUSG00000026365
PGOMOU00000274707	chr1	139939601	139994205	-	ENSMUST00000126680	ENSMUSP00000027612	ENSMUSG00000070594
PGOMOU00000307155	chr1	140000549	140000969	+	ENSMUST00000194931	ENSMUSP00000021217	ENSMUSG00000020857
PGOMOU00000315349	chr1	140038433	140049029	-	ENSMUST00000195133	ENSMUSP00000158433	ENSMUSG00000042439
PGOMOU00000306315	chr1	141256596	141257157	-	ENSMUST00000179202	ENSMUSP00000029489	ENSMUSG00000027890
PGOMOU00000315157	chr1	142455200	142455814	-	ENSMUST00000191024	ENSMUSP00000056641	ENSMUSG00000024317
PGOMOU00000275172	chr1	142722856	142723150	+	ENSMUST00000194218	ENSMUSP00000081021	ENSMUSG00000065947
PGOMOU00000275173	chr1	142723147	142729995	+	ENSMUST00000186149	ENSMUSP00000081000	ENSMUSG00000064363
PGOMOU00000274712	chr1	143093347	143094616	-	ENSMUST00000185806	ENSMUSP00000034966	ENSMUSG00000032399
PGOMOU00000314860	chr1	143683230	143684298	+	ENSMUST00000161973	ENSMUSP00000107592	ENSMUSG00000059005
PGOMOU00000274715	chr1	144221979	144223650	-	ENSMUST00000186440	ENSMUSP00000138400	ENSMUSG00000032582
PGOMOU00000274716	chr1	144312032	144312436	-	ENSMUST00000187999	ENSMUSP00000080523	ENSMUSG00000057841
PGOMOU00000275176	chr1	144952928	144954071	+	ENSMUST00000185254	ENSMUSP00000060028	ENSMUSG00000017561
PGOMOU00000308686	chr1	145164951	145165943	-	ENSMUST00000187574	ENSMUSP00000148107	ENSMUSG00000063229
PGOMOU00000275177	chr1	145183894	145184889	+	ENSMUST00000180655	ENSMUSP00000113942	ENSMUSG00000057666
PGOMOU00000274718	chr1	145315156	145315548	-	ENSMUST00000077630	ENSMUSP00000016703	ENSMUSG00000016559
PGOMOU00000286832	chr1	146420436	146421036	+	ENSMUST00000163646	ENSMUSP00000099990	ENSMUSG00000028333
PGOMOU00000274719	chr1	147503868	147506042	-	ENSMUST00000188981	ENSMUSP00000055362	ENSMUSG00000042064
PGOMOU00000275182	chr1	147990085	147990552	+	ENSMUST00000190402	ENSMUSP00000065940	ENSMUSG00000054717
PGOMOU00000275183	chr1	148498508	148498810	+	ENSMUST00000189771	ENSMUSP00000043111	ENSMUSG00000039221
PGOMOU00000274720	chr1	148650345	148651134	-	ENSMUST00000187360	ENSMUSP00000033683	ENSMUSG00000031320
PGOMOU00000315159	chr1	148937897	148938376	-	ENSMUST00000187674	ENSMUSP00000023269	ENSMUSG00000098274
PGOMOU00000308688	chr1	148941097	148941321	-	ENSMUST00000190702	ENSMUSP00000027961	ENSMUSG00000109865
PGOMOU00000275185	chr1	148975522	148979494	+	ENSMUST00000186658	ENSMUSP00000044827	ENSMUSG00000040463
PGOMOU00000275186	chr1	149037584	149039596	+	ENSMUST00000185777	ENSMUSP00000109788	ENSMUSG00000052337
PGOMOU00000314018	chr1	149173060	149174595	+	ENSMUST00000188281	ENSMUSP00000154280	ENSMUSG00000071547
PGOMOU00000274724	chr1	150022190	150024256	-	ENSMUST00000190706	ENSMUSP00000021698	ENSMUSG00000021270
PGOMOU00000275190	chr1	150145968	150146569	+	ENSMUST00000189312	ENSMUSP00000099757	ENSMUSG00000047675
PGOMOU00000274725	chr1	150268926	150269261	-	ENSMUST00000191094	ENSMUSP00000112226	ENSMUSG00000047844
PGOMOU00000275191	chr1	151107915	151108860	+	ENSMUST00000191430	ENSMUSP00000021479	ENSMUSG00000021076
PGOMOU00000275192	chr1	151136507	151137780	+	ENSMUST00000181451	ENSMUSP00000138508	ENSMUSG00000057666
PGOMOU00000275198	chr1	151509224	151510092	+	ENSMUST00000191149	ENSMUSP00000029722	ENSMUSG00000028081
PGOMOU00000274727	chr1	151520447	151520687	-	ENSMUST00000187109	ENSMUSP00000033582	ENSMUSG00000031231
PGOMOU00000314019	chr1	152128585	152129389	+	ENSMUST00000165944	ENSMUSP00000099962	ENSMUSG00000062647
PGOMOU00000274728	chr1	152407074	152407525	-	ENSMUST00000121610	ENSMUSP00000115500	ENSMUSG00000021660
PGOMOU00000274729	chr1	152729159	152730559	-	ENSMUST00000119836	ENSMUSP00000128661	ENSMUSG00000011179
PGOMOU00000274730	chr1	152949395	152950097	-	ENSMUST00000187136	ENSMUSP00000092502	ENSMUSG00000044533
PGOMOU00000275201	chr1	153305432	153306478	+	ENSMUST00000110797	ENSMUSP00000076255	ENSMUSG00000059920
PGOMOU00000274732	chr1	153619604	153620673	-	ENSMUST00000186414	ENSMUSP00000106180	ENSMUSG00000027227
PGOMOU00000274734	chr1	154323056	154323608	-	ENSMUST00000185981	ENSMUSP00000010536	ENSMUSG00000010392
PGOMOU00000275202	chr1	155031739	155031949	+	ENSMUST00000191584	ENSMUSP00000046016	ENSMUSG00000036781
PGOMOU00000275203	chr1	155179801	155180388	+	ENSMUST00000195316	ENSMUSP00000015361	ENSMUSG00000015217
PGOMOU00000306324	chr1	155766146	155766274	+	ENSMUST00000195616	ENSMUSP00000141285	ENSMUSG00000040782
PGOMOU00000275206	chr1	155855449	155855707	+	ENSMUST00000193803	ENSMUSP00000041652	ENSMUSG00000041453
PGOMOU00000275207	chr1	155864960	155865265	+	ENSMUST00000192007	ENSMUSP00000059092	ENSMUSG00000046133
PGOMOU00000274735	chr1	156227093	156227293	-	ENSMUST00000193704	ENSMUSP00000037557	ENSMUSG00000033186
PGOMOU00000274736	chr1	156835609	156835939	-	ENSMUST00000190758	ENSMUSP00000027266	ENSMUSG00000026097
PGOMOU00000274739	chr1	157383931	157384329	-	ENSMUST00000154261	ENSMUSP00000034428	ENSMUSG00000031950
PGOMOU00000286833	chr1	157419902	157420152	+	ENSMUST00000189791	ENSMUSP00000058919	ENSMUSG00000046330
PGOMOU00000275211	chr1	157596306	157596827	+	ENSMUST00000191776	ENSMUSP00000071616	ENSMUSG00000043716
PGOMOU00000274741	chr1	157600811	157601415	-	ENSMUST00000191692	ENSMUSP00000017548	ENSMUSG00000017404
PGOMOU00000275212	chr1	157621272	157621469	+	ENSMUST00000191746	ENSMUSP00000080741	ENSMUSG00000057322
PGOMOU00000274742	chr1	157621964	157622136	-	ENSMUST00000193203	ENSMUSP00000058919	ENSMUSG00000046330
PGOMOU00000306317	chr1	159168160	159168642	-	ENSMUST00000077309	ENSMUSP00000046256	ENSMUSG00000034566
PGOMOU00000274745	chr1	159209135	159211141	-	ENSMUST00000193824	ENSMUSP00000038590	ENSMUSG00000062859
PGOMOU00000275215	chr1	159378404	159378909	+	ENSMUST00000194705	ENSMUSP00000042918	ENSMUSG00000042111
PGOMOU00000275216	chr1	159428960	159429169	+	ENSMUST00000193072	ENSMUSP00000125314	ENSMUSG00000012422
PGOMOU00000275219	chr1	160893120	160893584	+	ENSMUST00000085589	ENSMUSP00000099541	ENSMUSG00000058546
PGOMOU00000274747	chr1	161297818	161299014	-	ENSMUST00000194329	ENSMUSP00000015435	ENSMUSG00000015291
PGOMOU00000275225	chr1	161746056	161747645	+	ENSMUST00000195878	ENSMUSP00000023203	ENSMUSG00000022546
PGOMOU00000275226	chr1	161821865	161823068	+	ENSMUST00000192573	ENSMUSP00000088845	ENSMUSG00000069089
PGOMOU00000275227	chr1	162316092	162316521	+	ENSMUST00000160695	ENSMUSP00000073175	ENSMUSG00000060938
PGOMOU00000275229	chr1	163623793	163624678	+	ENSMUST00000191040	ENSMUSP00000035105	ENSMUSG00000032518
PGOMOU00000275230	chr1	163729569	163730610	+	ENSMUST00000161177	ENSMUSP00000030460	ENSMUSG00000034042
PGOMOU00000275231	chr1	164031960	164032348	+	ENSMUST00000195691	ENSMUSP00000114294	ENSMUSG00000041762
PGOMOU00000275233	chr1	164489060	164489375	+	ENSMUST00000194377	ENSMUSP00000080523	ENSMUSG00000057841
PGOMOU00000274753	chr1	165148824	165148949	-	ENSMUST00000162550	ENSMUSP00000022345	ENSMUSG00000021811
PGOMOU00000275236	chr1	165493422	165495001	+	ENSMUST00000192239	ENSMUSP00000072298	ENSMUSG00000044501
PGOMOU00000274754	chr1	165613059	165613890	-	ENSMUST00000193556	ENSMUSP00000107592	ENSMUSG00000059005
PGOMOU00000274755	chr1	165643899	165644688	-	ENSMUST00000192126	ENSMUSP00000075290	ENSMUSG00000056820
PGOMOU00000315511	chr1	165734600	165735661	-	ENSMUST00000191813	ENSMUSP00000107592	ENSMUSG00000059005
PGOMOU00000275237	chr1	165941618	165943526	+	ENSMUST00000184037	ENSMUSP00000015800	ENSMUSG00000015656
PGOMOU00000274757	chr1	166043339	166043691	-	ENSMUST00000195801	ENSMUSP00000066210	ENSMUSG00000055839
PGOMOU00000275239	chr1	166762145	166770485	+	ENSMUST00000135069	ENSMUSP00000021428	ENSMUSG00000021039
PGOMOU00000274758	chr1	166798528	166798839	-	ENSMUST00000195591	ENSMUSP00000117461	ENSMUSG00000038900
PGOMOU00000314002	chr1	166945597	166946358	-	ENSMUST00000145247	ENSMUSP00000099962	ENSMUSG00000062647
PGOMOU00000275240	chr1	167141155	167141822	+	ENSMUST00000192761	ENSMUSP00000096799	ENSMUSG00000074671
PGOMOU00000314981	chr1	167185980	167186388	-	ENSMUST00000192124	ENSMUSP00000099962	ENSMUSG00000062647
PGOMOU00000274761	chr1	167296033	167296399	-	ENSMUST00000194887	ENSMUSP00000099757	ENSMUSG00000047675
PGOMOU00000274763	chr1	169453528	169453869	-	ENSMUST00000076828	ENSMUSP00000041538	ENSMUSG00000035530
PGOMOU00000274765	chr1	169591549	169592132	-	ENSMUST00000193218	ENSMUSP00000029803	ENSMUSG00000028156
PGOMOU00000315163	chr1	169595784	169596939	-	ENSMUST00000195643	ENSMUSP00000157304	ENSMUSG00000033107
PGOMOU00000275246	chr1	169853548	169853751	+	ENSMUST00000193654	ENSMUSP00000015499	ENSMUSG00000015355
PGOMOU00000274767	chr1	170255377	170255580	-	ENSMUST00000180900	ENSMUSP00000120787	ENSMUSG00000026667
PGOMOU00000275248	chr1	170630921	170631501	+	ENSMUST00000194441	ENSMUSP00000078654	ENSMUSG00000062328
PGOMOU00000313709	chr1	170935771	170936065	+	ENSMUST00000194254	ENSMUSP00000153659	ENSMUSG00000025290
PGOMOU00000275251	chr1	171362862	171363197	+	ENSMUST00000193676	ENSMUSP00000083722	ENSMUSG00000073702
PGOMOU00000286834	chr1	171515233	171516922	+	ENSMUST00000043170	ENSMUSP00000043837	ENSMUSG00000038209
PGOMOU00000275252	chr1	171541692	171541861	+	ENSMUST00000195218	ENSMUSP00000038352	ENSMUSG00000034892
PGOMOU00000274769	chr1	171679336	171679870	-	ENSMUST00000194280	ENSMUSP00000015501	ENSMUSG00000015357
PGOMOU00000274770	chr1	171725405	171725638	-	ENSMUST00000194562	ENSMUSP00000041902	ENSMUSG00000034342
PGOMOU00000275253	chr1	171729915	171730466	+	ENSMUST00000194947	ENSMUSP00000025357	ENSMUSG00000024480
PGOMOU00000275254	chr1	172088474	172088803	+	ENSMUST00000192810	ENSMUSP00000077857	ENSMUSG00000060636
PGOMOU00000275255	chr1	172474034	172474887	+	ENSMUST00000194187	ENSMUSP00000035105	ENSMUSG00000032518
PGOMOU00000314004	chr1	172669034	172669636	-	ENSMUST00000073196	ENSMUSP00000144412	ENSMUSG00000066551
PGOMOU00000275256	chr1	172781445	172781877	+	ENSMUST00000193740	ENSMUSP00000031617	ENSMUSG00000029614
PGOMOU00000274772	chr1	173097997	173098248	-	ENSMUST00000194013	ENSMUSP00000052418	ENSMUSG00000049605
PGOMOU00000275258	chr1	173149171	173150371	+	ENSMUST00000085885	ENSMUSP00000050406	ENSMUSG00000049456
PGOMOU00000308722	chr1	173701385	173704060	+	ENSMUST00000192876	ENSMUSP00000134646	ENSMUSG00000037849
PGOMOU00000274774	chr1	173712735	173715660	-	ENSMUST00000195346	ENSMUSP00000119465	ENSMUSG00000037860
PGOMOU00000274775	chr1	173776529	173798270	-	ENSMUST00000155076	ENSMUSP00000122424	ENSMUSG00000039997
PGOMOU00000274776	chr1	173829799	173832254	-	ENSMUST00000193981	ENSMUSP00000062409	ENSMUSG00000054203
PGOMOU00000274777	chr1	173849149	173850780	-	ENSMUST00000191904	ENSMUSP00000000266	ENSMUSG00000026535
PGOMOU00000274780	chr1	173986926	174001972	-	ENSMUST00000195502	ENSMUSP00000122424	ENSMUSG00000039997
PGOMOU00000275263	chr1	174110900	174111353	+	ENSMUST00000195257	ENSMUSP00000079644	ENSMUSG00000059371
PGOMOU00000275264	chr1	174142260	174143150	+	ENSMUST00000192471	ENSMUSP00000054305	ENSMUSG00000051528
PGOMOU00000275265	chr1	174374547	174375683	+	ENSMUST00000192734	ENSMUSP00000083024	ENSMUSG00000066672
PGOMOU00000274781	chr1	176339127	176339643	-	ENSMUST00000193904	ENSMUSP00000109399	ENSMUSG00000047215
PGOMOU00000274782	chr1	176641897	176642558	-	ENSMUST00000193453	ENSMUSP00000092502	ENSMUSG00000044533
PGOMOU00000275269	chr1	176835724	176836062	+	ENSMUST00000194617	ENSMUSP00000123998	ENSMUSG00000056758
PGOMOU00000274783	chr1	176854400	176854559	-	ENSMUST00000193938	ENSMUSP00000027785	ENSMUSG00000026504
PGOMOU00000315512	chr1	176881571	176882405	+	ENSMUST00000192665	ENSMUSP00000107592	ENSMUSG00000059005
PGOMOU00000275271	chr1	177269352	177269668	+	ENSMUST00000195582	ENSMUSP00000059766	ENSMUSG00000049751
PGOMOU00000275272	chr1	177786856	177787465	+	ENSMUST00000161442	ENSMUSP00000099757	ENSMUSG00000047675
PGOMOU00000313431	chr1	177989662	177998739	-	ENSMUST00000191673	ENSMUSP00000152081	ENSMUSG00000033799
PGOMOU00000275275	chr1	178143301	178144272	+	ENSMUST00000194128	ENSMUSP00000075290	ENSMUSG00000056820
PGOMOU00000275276	chr1	178266204	178267106	+	ENSMUST00000195298	ENSMUSP00000110183	ENSMUSG00000072419
PGOMOU00000275277	chr1	178299396	178299800	+	ENSMUST00000195663	ENSMUSP00000016703	ENSMUSG00000016559
PGOMOU00000275278	chr1	178755808	178756281	+	ENSMUST00000192621	ENSMUSP00000052294	ENSMUSG00000050625
PGOMOU00000275280	chr1	179538417	179538935	+	ENSMUST00000120442	ENSMUSP00000099878	ENSMUSG00000028495
PGOMOU00000274787	chr1	179924952	179925411	-	ENSMUST00000193272	ENSMUSP00000041652	ENSMUSG00000041453
PGOMOU00000306319	chr1	180327174	180328184	-	ENSMUST00000192714	ENSMUSP00000113942	ENSMUSG00000057666
PGOMOU00000275281	chr1	180721614	180722091	+	ENSMUST00000192796	ENSMUSP00000041652	ENSMUSG00000041453
PGOMOU00000274789	chr1	180854282	180854458	-	ENSMUST00000193226	ENSMUSP00000051968	ENSMUSG00000045996
PGOMOU00000275282	chr1	180874878	180875326	+	ENSMUST00000195256	ENSMUSP00000080523	ENSMUSG00000057841
PGOMOU00000274790	chr1	181052528	181053174	-	ENSMUST00000195319	ENSMUSP00000071616	ENSMUSG00000043716
PGOMOU00000275283	chr1	181067596	181076640	+	ENSMUST00000193613	ENSMUSP00000048519	ENSMUSG00000038633
PGOMOU00000275285	chr1	181282046	181283892	+	ENSMUST00000192106	ENSMUSP00000121739	ENSMUSG00000078762
PGOMOU00000274792	chr1	181400464	181400756	-	ENSMUST00000159474	ENSMUSP00000079340	ENSMUSG00000057863
PGOMOU00000274793	chr1	181431723	181432400	-	ENSMUST00000160086	ENSMUSP00000090305	ENSMUSG00000063316
PGOMOU00000275288	chr1	182071403	182071819	+	ENSMUST00000193768	ENSMUSP00000003521	ENSMUSG00000003429
PGOMOU00000314005	chr1	182127406	182128189	-	ENSMUST00000194902	ENSMUSP00000120715	ENSMUSG00000044533
PGOMOU00000274795	chr1	182392543	182393535	-	ENSMUST00000181525	ENSMUSP00000113942	ENSMUSG00000057666
PGOMOU00000315514	chr1	182546250	182547183	+	ENSMUST00000193422	ENSMUSP00000158626	ENSMUSG00000027523
PGOMOU00000275290	chr1	183371076	183371467	+	ENSMUST00000194142	ENSMUSP00000109257	ENSMUSG00000079480
PGOMOU00000306320	chr1	183681781	183682131	-	ENSMUST00000172123	ENSMUSP00000128952	ENSMUSG00000092109
PGOMOU00000275291	chr1	183918130	183918276	+	ENSMUST00000194189	ENSMUSP00000073289	ENSMUSG00000057666
PGOMOU00000275292	chr1	184617248	184617727	+	ENSMUST00000193804	ENSMUSP00000041652	ENSMUSG00000041453
PGOMOU00000275293	chr1	184695034	184695461	+	ENSMUST00000195144	ENSMUSP00000041652	ENSMUSG00000041453
PGOMOU00000315515	chr1	185432013	185432420	+	ENSMUST00000238834	ENSMUSP00000158739	ENSMUSG00000026614
PGOMOU00000275296	chr1	185497388	185498017	+	ENSMUST00000192616	ENSMUSP00000073161	ENSMUSG00000060739
PGOMOU00000274800	chr1	185878084	185878885	-	ENSMUST00000194568	ENSMUSP00000073161	ENSMUSG00000060739
PGOMOU00000308723	chr1	186960508	186961513	+	ENSMUST00000180973	ENSMUSP00000113942	ENSMUSG00000057666
PGOMOU00000274801	chr1	187006007	187006604	-	ENSMUST00000192135	ENSMUSP00000005923	ENSMUSG00000005779
PGOMOU00000274802	chr1	187073011	187073335	-	ENSMUST00000160330	ENSMUSP00000083722	ENSMUSG00000073702
PGOMOU00000274803	chr1	189078159	189079704	-	ENSMUST00000192327	ENSMUSP00000063895	ENSMUSG00000053916
PGOMOU00000275298	chr1	189685328	189685468	+	ENSMUST00000193510	ENSMUSP00000030734	ENSMUSG00000028902
PGOMOU00000275299	chr1	189827230	189827491	+	ENSMUST00000192214	ENSMUSP00000039726	ENSMUSG00000038690
PGOMOU00000314006	chr1	191001425	191001851	-	ENSMUST00000192719	ENSMUSP00000100997	ENSMUSG00000063457
PGOMOU00000275300	chr1	191407666	191408247	+	ENSMUST00000194903	ENSMUSP00000133405	ENSMUSG00000022194
PGOMOU00000308724	chr1	191477331	191477795	+	ENSMUST00000195195	ENSMUSP00000149722	ENSMUSG00000048758
PGOMOU00000274806	chr1	191790983	191791314	-	ENSMUST00000192352	ENSMUSP00000031264	ENSMUSG00000029322
PGOMOU00000275303	chr1	191992861	191993092	+	ENSMUST00000195647	ENSMUSP00000029679	ENSMUSG00000028044
PGOMOU00000274808	chr1	192820674	192821127	-	ENSMUST00000195130	ENSMUSP00000100045	ENSMUSG00000001642
PGOMOU00000275304	chr1	192888571	192889042	+	ENSMUST00000192374	ENSMUSP00000003521	ENSMUSG00000003429
PGOMOU00000275305	chr1	193052500	193052614	+	ENSMUST00000191830	ENSMUSP00000021077	ENSMUSG00000020733
PGOMOU00000275306	chr1	193475290	193475692	+	ENSMUST00000191762	ENSMUSP00000090305	ENSMUSG00000063316
PGOMOU00000275307	chr1	193867009	193867936	+	ENSMUST00000194272	ENSMUSP00000120715	ENSMUSG00000044533
PGOMOU00000274810	chr1	194819730	194820087	-	ENSMUST00000191940	ENSMUSP00000025204	ENSMUSG00000024346
PGOMOU00000313021	chr10	3104119	3104849	+	ENSMUST00000214523	ENSMUSP00000128204	ENSMUSG00000079685
PGOMOU00000268019	chr10	3117805	3118987	-	ENSMUST00000217604	ENSMUSP00000021929	ENSMUSG00000021476
PGOMOU00000268020	chr10	3139447	3141058	-	ENSMUST00000216363	ENSMUSP00000029885	ENSMUSG00000028228
PGOMOU00000312995	chr10	3212803	3235033	-	ENSMUST00000217169	ENSMUSP00000151680	ENSMUSG00000079685
PGOMOU00000268326	chr10	3303049	3303381	+	ENSMUST00000215318	ENSMUSP00000076160	ENSMUSG00000040782
PGOMOU00000268025	chr10	3869299	3869607	-	ENSMUST00000117631	ENSMUSP00000104954	ENSMUSG00000061474
PGOMOU00000268026	chr10	3946199	3947091	-	ENSMUST00000119653	ENSMUSP00000092502	ENSMUSG00000044533
PGOMOU00000268327	chr10	3992371	3992814	+	ENSMUST00000119524	ENSMUSP00000030992	ENSMUSG00000029110
PGOMOU00000268027	chr10	4569633	4570223	-	ENSMUST00000217832	ENSMUSP00000129565	ENSMUSG00000060803
PGOMOU00000268328	chr10	5735819	5736938	+	ENSMUST00000213369	ENSMUSP00000022461	ENSMUSG00000021905
PGOMOU00000268330	chr10	6367676	6368484	+	ENSMUST00000219296	ENSMUSP00000096932	ENSMUSG00000074781
PGOMOU00000268331	chr10	6422698	6422884	+	ENSMUST00000217959	ENSMUSP00000112226	ENSMUSG00000047844
PGOMOU00000268031	chr10	6525883	6526874	-	ENSMUST00000219804	ENSMUSP00000103432	ENSMUSG00000034317
PGOMOU00000313023	chr10	7038661	7038774	+	ENSMUST00000121411	ENSMUSP00000147907	ENSMUSG00000003429
PGOMOU00000313609	chr10	7384111	7390783	-	ENSMUST00000220179	ENSMUSP00000065555	ENSMUSG00000097327
PGOMOU00000268333	chr10	7458356	7458908	+	ENSMUST00000217912	ENSMUSP00000078654	ENSMUSG00000062328
PGOMOU00000313024	chr10	7577103	7577373	+	ENSMUST00000218410	ENSMUSP00000151460	ENSMUSG00000005656
PGOMOU00000268033	chr10	7606084	7606813	-	ENSMUST00000131528	ENSMUSP00000099878	ENSMUSG00000028495
PGOMOU00000268034	chr10	7808116	7808758	-	ENSMUST00000117107	ENSMUSP00000065940	ENSMUSG00000054717
PGOMOU00000268336	chr10	9356155	9356532	+	ENSMUST00000217850	ENSMUSP00000090305	ENSMUSG00000063316
PGOMOU00000268337	chr10	9513937	9514106	+	ENSMUST00000218436	ENSMUSP00000033503	ENSMUSG00000031163
PGOMOU00000268035	chr10	9587602	9588114	-	ENSMUST00000218541	ENSMUSP00000028430	ENSMUSG00000056436
PGOMOU00000268338	chr10	9667676	9668176	+	ENSMUST00000218636	ENSMUSP00000124819	ENSMUSG00000036513
PGOMOU00000268339	chr10	9683908	9684874	+	ENSMUST00000217775	ENSMUSP00000081913	ENSMUSG00000050627
PGOMOU00000268036	chr10	9748423	9749159	-	ENSMUST00000217958	ENSMUSP00000037514	ENSMUSG00000040843
PGOMOU00000268340	chr10	10040920	10041426	+	ENSMUST00000219625	ENSMUSP00000104263	ENSMUSG00000006333
PGOMOU00000268341	chr10	10131272	10131640	+	ENSMUST00000218822	ENSMUSP00000142702	ENSMUSG00000063681
PGOMOU00000268342	chr10	10343115	10344327	+	ENSMUST00000118589	ENSMUSP00000127034	ENSMUSG00000059796
PGOMOU00000268343	chr10	10613051	10614047	+	ENSMUST00000183092	ENSMUSP00000113942	ENSMUSG00000057666
PGOMOU00000268344	chr10	10730629	10731126	+	ENSMUST00000220033	ENSMUSP00000078654	ENSMUSG00000062328
PGOMOU00000268037	chr10	11330137	11330415	-	ENSMUST00000219929	ENSMUSP00000115919	ENSMUSG00000008682
PGOMOU00000268038	chr10	11386875	11387603	-	ENSMUST00000161946	ENSMUSP00000055130	ENSMUSG00000050248
PGOMOU00000313028	chr10	12846088	12846541	+	ENSMUST00000219425	ENSMUSP00000147514	ENSMUSG00000056201
PGOMOU00000315434	chr10	13205226	13205645	+	ENSMUST00000219030	ENSMUSP00000090305	ENSMUSG00000063316
PGOMOU00000268039	chr10	13890646	13891653	-	ENSMUST00000182754	ENSMUSP00000113942	ENSMUSG00000057666
PGOMOU00000268349	chr10	14586936	14587502	+	ENSMUST00000217881	ENSMUSP00000128489	ENSMUSG00000090451
PGOMOU00000307414	chr10	14931860	14932489	+	ENSMUST00000218504	ENSMUSP00000144412	ENSMUSG00000066551
PGOMOU00000268351	chr10	15135903	15136300	+	ENSMUST00000218676	ENSMUSP00000099435	ENSMUSG00000071415
PGOMOU00000268040	chr10	15227571	15228048	-	ENSMUST00000219386	ENSMUSP00000093802	ENSMUSG00000024989
PGOMOU00000268041	chr10	15520331	15521404	-	ENSMUST00000219635	ENSMUSP00000024739	ENSMUSG00000023944
PGOMOU00000268352	chr10	15670924	15671385	+	ENSMUST00000219927	ENSMUSP00000063976	ENSMUSG00000024217
PGOMOU00000315089	chr10	15783209	15783976	-	ENSMUST00000218499	ENSMUSP00000138961	ENSMUSG00000098640
PGOMOU00000268353	chr10	16364798	16366574	+	ENSMUST00000218710	ENSMUSP00000015903	ENSMUSG00000015759
PGOMOU00000268043	chr10	16424173	16425070	-	ENSMUST00000219380	ENSMUSP00000005067	ENSMUSG00000004937
PGOMOU00000313030	chr10	16768940	16769778	+	ENSMUST00000219627	ENSMUSP00000083705	ENSMUSG00000067274
PGOMOU00000268044	chr10	16785734	16786461	-	ENSMUST00000217816	ENSMUSP00000099878	ENSMUSG00000028495
PGOMOU00000314798	chr10	16796973	16797898	+	ENSMUST00000220087	ENSMUSP00000155311	ENSMUSG00000046434
PGOMOU00000315308	chr10	17514730	17514944	+	ENSMUST00000219028	ENSMUSP00000150020	ENSMUSG00000071866
PGOMOU00000268357	chr10	17817379	17818318	+	ENSMUST00000175829	ENSMUSP00000131784	ENSMUSG00000059288
PGOMOU00000268047	chr10	18302669	18303062	-	ENSMUST00000215390	ENSMUSP00000123410	ENSMUSG00000046364
PGOMOU00000268048	chr10	18336121	18337241	-	ENSMUST00000213578	ENSMUSP00000129315	ENSMUSG00000019992
PGOMOU00000312997	chr10	18565487	18565955	-	ENSMUST00000215943	ENSMUSP00000149722	ENSMUSG00000048758
PGOMOU00000268360	chr10	19101545	19102318	+	ENSMUST00000216947	ENSMUSP00000125292	ENSMUSG00000023456
PGOMOU00000268361	chr10	19123207	19123436	+	ENSMUST00000217107	ENSMUSP00000117987	ENSMUSG00000071866
PGOMOU00000268362	chr10	19262034	19262983	+	ENSMUST00000215977	ENSMUSP00000004378	ENSMUSG00000004267
PGOMOU00000268363	chr10	20208490	20208888	+	ENSMUST00000216127	ENSMUSP00000080523	ENSMUSG00000057841
PGOMOU00000268364	chr10	20292785	20293206	+	ENSMUST00000214614	ENSMUSP00000111009	ENSMUSG00000079658
PGOMOU00000268050	chr10	20365010	20365437	-	ENSMUST00000213596	ENSMUSP00000117461	ENSMUSG00000038900
PGOMOU00000268051	chr10	20518016	20519768	-	ENSMUST00000166792	ENSMUSP00000044675	ENSMUSG00000037536
PGOMOU00000268365	chr10	20625635	20629576	+	ENSMUST00000171194	ENSMUSP00000044827	ENSMUSG00000040463
PGOMOU00000315432	chr10	20878142	20878973	-	ENSMUST00000213102	ENSMUSP00000092502	ENSMUSG00000044533
PGOMOU00000268366	chr10	21289219	21290228	+	ENSMUST00000182266	ENSMUSP00000113942	ENSMUSG00000057666
PGOMOU00000268053	chr10	21410263	21410573	-	ENSMUST00000219474	ENSMUSP00000037206	ENSMUSG00000032966
PGOMOU00000312998	chr10	21435833	21436235	-	ENSMUST00000217697	ENSMUSP00000150846	ENSMUSG00000048758
PGOMOU00000315302	chr10	21445181	21445636	-	ENSMUST00000219604	ENSMUSP00000117987	ENSMUSG00000071866
PGOMOU00000268057	chr10	22040701	22048512	-	ENSMUST00000168952	ENSMUSP00000117265	ENSMUSG00000059820
PGOMOU00000268057	chr10	22046114	22046985	-	ENSMUST00000180915	ENSMUSP00000117265	ENSMUSG00000059820
PGOMOU00000268370	chr10	22052251	22054150	+	ENSMUST00000217665	ENSMUSP00000065633	ENSMUSG00000053199
PGOMOU00000268371	chr10	22100651	22103313	+	ENSMUST00000181352	ENSMUSP00000075595	ENSMUSG00000057801
PGOMOU00000268372	chr10	22110621	22113345	+	ENSMUST00000180398	ENSMUSP00000074423	ENSMUSG00000096009
PGOMOU00000268373	chr10	22124496	22125438	+	ENSMUST00000181879	ENSMUSP00000100045	ENSMUSG00000001642
PGOMOU00000313032	chr10	22224280	22253819	+	ENSMUST00000181606	ENSMUSP00000128204	ENSMUSG00000079685
PGOMOU00000307411	chr10	22262742	22263367	-	ENSMUST00000181542	ENSMUSP00000144412	ENSMUSG00000066551
PGOMOU00000268061	chr10	22281454	22281736	-	ENSMUST00000181965	ENSMUSP00000106353	ENSMUSG00000035133
PGOMOU00000268375	chr10	22343439	22345792	+	ENSMUST00000181698	ENSMUSP00000023116	ENSMUSG00000022477
PGOMOU00000313033	chr10	22414514	22444036	+	ENSMUST00000180658	ENSMUSP00000128204	ENSMUSG00000079685
PGOMOU00000307412	chr10	22452891	22453520	-	ENSMUST00000180890	ENSMUSP00000144412	ENSMUSG00000066551
PGOMOU00000268377	chr10	22791319	22792273	+	ENSMUST00000220252	ENSMUSP00000113942	ENSMUSG00000057666
PGOMOU00000268063	chr10	22955901	22956584	-	ENSMUST00000218257	ENSMUSP00000099878	ENSMUSG00000028495
PGOMOU00000268378	chr10	24013470	24014524	+	ENSMUST00000122123	ENSMUSP00000090327	ENSMUSG00000095569
PGOMOU00000268379	chr10	24021229	24021761	+	ENSMUST00000120552	ENSMUSP00000097603	ENSMUSG00000045111
PGOMOU00000268380	chr10	24045592	24046206	+	ENSMUST00000119318	ENSMUSP00000099436	ENSMUSG00000069744
PGOMOU00000268064	chr10	24514279	24514511	-	ENSMUST00000120865	ENSMUSP00000041902	ENSMUSG00000034342
PGOMOU00000268065	chr10	24567077	24568134	-	ENSMUST00000118385	ENSMUSP00000033156	ENSMUSG00000030868
PGOMOU00000268381	chr10	25053359	25054685	+	ENSMUST00000218577	ENSMUSP00000071486	ENSMUSG00000062825
PGOMOU00000268382	chr10	25251500	25252038	+	ENSMUST00000219066	ENSMUSP00000038485	ENSMUSG00000032892
PGOMOU00000268066	chr10	25415354	25416185	-	ENSMUST00000219193	ENSMUSP00000055879	ENSMUSG00000021012
PGOMOU00000268383	chr10	25831134	25836156	+	ENSMUST00000218231	ENSMUSP00000104170	ENSMUSG00000040667
PGOMOU00000268067	chr10	25833079	25833696	-	ENSMUST00000219115	ENSMUSP00000065940	ENSMUSG00000054717
PGOMOU00000268384	chr10	25836687	25837255	+	ENSMUST00000218014	ENSMUSP00000022296	ENSMUSG00000021774
PGOMOU00000268068	chr10	26383144	26384094	-	ENSMUST00000217918	ENSMUSP00000040244	ENSMUSG00000029762
PGOMOU00000268069	chr10	26673601	26674612	-	ENSMUST00000183230	ENSMUSP00000113942	ENSMUSG00000057666
PGOMOU00000268070	chr10	26741426	26741563	-	ENSMUST00000219202	ENSMUSP00000042070	ENSMUSG00000036104
PGOMOU00000268071	chr10	26742079	26742556	-	ENSMUST00000219999	ENSMUSP00000071685	ENSMUSG00000054102
PGOMOU00000268385	chr10	26966085	26966291	+	ENSMUST00000217928	ENSMUSP00000132348	ENSMUSG00000078974
PGOMOU00000268386	chr10	27280718	27281670	+	ENSMUST00000218561	ENSMUSP00000075067	ENSMUSG00000057113
PGOMOU00000268387	chr10	27778274	27778891	+	ENSMUST00000218210	ENSMUSP00000099878	ENSMUSG00000028495
PGOMOU00000268072	chr10	27784244	27784643	-	ENSMUST00000217988	ENSMUSP00000131206	ENSMUSG00000091896
PGOMOU00000268388	chr10	27870091	27870720	+	ENSMUST00000218873	ENSMUSP00000039406	ENSMUSG00000078765
PGOMOU00000268073	chr10	28065666	28066190	-	ENSMUST00000218855	ENSMUSP00000016401	ENSMUSG00000016257
PGOMOU00000268074	chr10	28806294	28806756	-	ENSMUST00000218178	ENSMUSP00000107160	ENSMUSG00000068250
PGOMOU00000268390	chr10	28920497	28921142	+	ENSMUST00000219942	ENSMUSP00000033665	ENSMUSG00000031303
PGOMOU00000268075	chr10	28921957	28923507	-	ENSMUST00000163084	ENSMUSP00000033662	ENSMUSG00000031299
PGOMOU00000268076	chr10	28988799	28990440	-	ENSMUST00000215790	ENSMUSP00000027127	ENSMUSG00000025982
PGOMOU00000268078	chr10	29029128	29035453	-	ENSMUST00000213962	ENSMUSP00000118049	ENSMUSG00000015519
PGOMOU00000314803	chr10	29425706	29426573	+	ENSMUST00000215343	ENSMUSP00000155311	ENSMUSG00000046434
PGOMOU00000268079	chr10	29614161	29614576	-	ENSMUST00000217530	ENSMUSP00000126892	ENSMUSG00000069117
PGOMOU00000313034	chr10	29781411	29781999	+	ENSMUST00000215034	ENSMUSP00000148046	ENSMUSG00000063229
PGOMOU00000268393	chr10	30010951	30017095	+	ENSMUST00000216549	ENSMUSP00000039420	ENSMUSG00000041303
PGOMOU00000268080	chr10	30084265	30085334	-	ENSMUST00000215786	ENSMUSP00000077687	ENSMUSG00000059343
PGOMOU00000268394	chr10	30179726	30180224	+	ENSMUST00000213121	ENSMUSP00000031160	ENSMUSG00000029247
PGOMOU00000268395	chr10	30373273	30374514	+	ENSMUST00000213206	ENSMUSP00000000449	ENSMUSG00000000439
PGOMOU00000268082	chr10	30780857	30782271	-	ENSMUST00000214944	ENSMUSP00000033673	ENSMUSG00000031311
PGOMOU00000268396	chr10	31209273	31210332	+	ENSMUST00000213449	ENSMUSP00000108148	ENSMUSG00000071708
PGOMOU00000313035	chr10	31248155	31250875	+	ENSMUST00000050717	ENSMUSP00000007212	ENSMUSG00000006998
PGOMOU00000268083	chr10	31574400	31575013	-	ENSMUST00000182688	ENSMUSP00000065940	ENSMUSG00000054717
PGOMOU00000268399	chr10	31639158	31640460	+	ENSMUST00000183069	ENSMUSP00000064755	ENSMUSG00000053398
PGOMOU00000268087	chr10	31971719	31973669	-	ENSMUST00000218153	ENSMUSP00000002487	ENSMUSG00000002413
PGOMOU00000268089	chr10	32369555	32370292	-	ENSMUST00000219736	ENSMUSP00000060721	ENSMUSG00000050213
PGOMOU00000268404	chr10	33211085	33211632	+	ENSMUST00000220148	ENSMUSP00000040935	ENSMUSG00000042505
PGOMOU00000268091	chr10	33300124	33300678	-	ENSMUST00000219978	ENSMUSP00000022980	ENSMUSG00000022354
PGOMOU00000268406	chr10	33412076	33412528	+	ENSMUST00000218403	ENSMUSP00000023143	ENSMUSG00000022500
PGOMOU00000312999	chr10	33435482	33436853	-	ENSMUST00000219520	ENSMUSP00000073581	ENSMUSG00000061983
PGOMOU00000268407	chr10	33463905	33464348	+	ENSMUST00000218168	ENSMUSP00000110427	ENSMUSG00000029911
PGOMOU00000268093	chr10	33714892	33715387	+	ENSMUST00000217937	ENSMUSP00000023756	ENSMUSG00000023015
PGOMOU00000268093	chr10	33714892	33715387	+	ENSMUST00000217937	ENSMUSP00000023756	ENSMUSG00000023015
PGOMOU00000268094	chr10	33808497	33809498	-	ENSMUST00000105222	ENSMUSP00000113942	ENSMUSG00000057666
PGOMOU00000268095	chr10	33872634	33873018	-	ENSMUST00000217760	ENSMUSP00000079672	ENSMUSG00000062997
PGOMOU00000268096	chr10	33894093	33894256	-	ENSMUST00000218877	ENSMUSP00000101821	ENSMUSG00000062825
PGOMOU00000314942	chr10	33969983	33976258	+	ENSMUST00000219417	ENSMUSP00000004054	ENSMUSG00000022905
PGOMOU00000314365	chr10	33972801	33973569	-	ENSMUST00000218195	ENSMUSP00000099962	ENSMUSG00000062647
PGOMOU00000268098	chr10	33980497	33980840	-	ENSMUST00000217878	ENSMUSP00000020064	ENSMUSG00000019909
PGOMOU00000268099	chr10	34213754	34214078	-	ENSMUST00000216782	ENSMUSP00000122973	ENSMUSG00000006728
PGOMOU00000268409	chr10	34881408	34882164	+	ENSMUST00000215855	ENSMUSP00000022147	ENSMUSG00000021645
PGOMOU00000268410	chr10	34898256	34898820	+	ENSMUST00000216459	ENSMUSP00000004136	ENSMUSG00000004038
PGOMOU00000268411	chr10	35142313	35142578	+	ENSMUST00000216575	ENSMUSP00000114873	ENSMUSG00000047721
PGOMOU00000268101	chr10	35242123	35242743	-	ENSMUST00000217230	ENSMUSP00000116739	ENSMUSG00000020128
PGOMOU00000268102	chr10	35849310	35859450	-	ENSMUST00000213320	ENSMUSP00000054509	ENSMUSG00000051705
PGOMOU00000268412	chr10	36095876	36096495	+	ENSMUST00000215218	ENSMUSP00000099757	ENSMUSG00000047675
PGOMOU00000268104	chr10	37452452	37452680	-	ENSMUST00000215235	ENSMUSP00000114931	ENSMUSG00000054752
PGOMOU00000268105	chr10	38216579	38216872	-	ENSMUST00000213786	ENSMUSP00000127142	ENSMUSG00000055660
PGOMOU00000313000	chr10	38433979	38434135	-	ENSMUST00000214608	ENSMUSP00000148743	ENSMUSG00000045128
PGOMOU00000268413	chr10	38928289	38928682	+	ENSMUST00000213395	ENSMUSP00000079628	ENSMUSG00000061787
PGOMOU00000268414	chr10	39198538	39199301	+	ENSMUST00000217098	ENSMUSP00000104978	ENSMUSG00000057113
PGOMOU00000268107	chr10	39424618	39424996	-	ENSMUST00000147879	ENSMUSP00000076777	ENSMUSG00000023004
PGOMOU00000268415	chr10	39662089	39663420	+	ENSMUST00000214635	ENSMUSP00000049280	ENSMUSG00000034083
PGOMOU00000314366	chr10	39752259	39752868	-	ENSMUST00000122161	ENSMUSP00000078388	ENSMUSG00000012405
PGOMOU00000268416	chr10	39911149	39911800	+	ENSMUST00000213986	ENSMUSP00000132780	ENSMUSG00000058258
PGOMOU00000315897	chr10	39920960	39926949	-	ENSMUST00000239105	ENSMUSP00000128324	ENSMUSG00000038522
PGOMOU00000268417	chr10	39936855	39939963	+	ENSMUST00000217387	ENSMUSP00000070073	ENSMUSG00000074417
PGOMOU00000315898	chr10	39946923	39960090	-	ENSMUST00000239163	ENSMUSP00000128324	ENSMUSG00000038522
PGOMOU00000268418	chr10	40009555	40009936	+	ENSMUST00000214611	ENSMUSP00000006381	ENSMUSG00000006219
PGOMOU00000268419	chr10	40011866	40012873	+	ENSMUST00000099956	ENSMUSP00000113942	ENSMUSG00000057666
PGOMOU00000268110	chr10	40280683	40282053	-	ENSMUST00000213723	ENSMUSP00000104363	ENSMUSG00000056598
PGOMOU00000268420	chr10	40333951	40334320	+	ENSMUST00000216371	ENSMUSP00000091840	ENSMUSG00000063480
PGOMOU00000268421	chr10	40548892	40549574	+	ENSMUST00000214826	ENSMUSP00000099488	ENSMUSG00000027404
PGOMOU00000268112	chr10	40565916	40566672	-	ENSMUST00000214505	ENSMUSP00000130216	ENSMUSG00000027680
PGOMOU00000268113	chr10	41046841	41049104	-	ENSMUST00000216401	ENSMUSP00000079030	ENSMUSG00000061525
PGOMOU00000268114	chr10	41362837	41364964	-	ENSMUST00000216532	ENSMUSP00000107414	ENSMUSG00000027007
PGOMOU00000268115	chr10	41378896	41380881	-	ENSMUST00000216029	ENSMUSP00000001884	ENSMUSG00000001829
PGOMOU00000268116	chr10	41403547	41403831	-	ENSMUST00000214384	ENSMUSP00000030417	ENSMUSG00000006699
PGOMOU00000268117	chr10	41685771	41686056	-	ENSMUST00000214137	ENSMUSP00000081001	ENSMUSG00000064367
PGOMOU00000268119	chr10	42330786	42331263	-	ENSMUST00000120526	ENSMUSP00000063976	ENSMUSG00000024217
PGOMOU00000268423	chr10	43319360	43319714	+	ENSMUST00000159442	ENSMUSP00000030091	ENSMUSG00000028394
PGOMOU00000268121	chr10	43373488	43373920	-	ENSMUST00000160308	ENSMUSP00000104067	ENSMUSG00000040952
PGOMOU00000268424	chr10	43639223	43639648	+	ENSMUST00000213139	ENSMUSP00000073175	ENSMUSG00000060938
PGOMOU00000268426	chr10	43821231	43822235	+	ENSMUST00000182071	ENSMUSP00000113942	ENSMUSG00000057666
PGOMOU00000268427	chr10	44153470	44154890	+	ENSMUST00000213468	ENSMUSP00000026957	ENSMUSG00000025839
PGOMOU00000268123	chr10	44169577	44170354	-	ENSMUST00000216049	ENSMUSP00000062540	ENSMUSG00000049957
PGOMOU00000268429	chr10	44170447	44219583	+	ENSMUST00000169525	ENSMUSP00000113289	ENSMUSG00000070933
PGOMOU00000316171	chr10	44589928	44592573	+	ENSMUST00000213337	ENSMUSP00000159368	NA
PGOMOU00000268431	chr10	44852614	44853241	+	ENSMUST00000214912	ENSMUSP00000099757	ENSMUSG00000047675
PGOMOU00000268432	chr10	45006110	45007117	+	ENSMUST00000095717	ENSMUSP00000113942	ENSMUSG00000057666
PGOMOU00000307413	chr10	45297809	45298271	-	ENSMUST00000213575	ENSMUSP00000144412	ENSMUSG00000066551
PGOMOU00000268433	chr10	45680957	45681368	+	ENSMUST00000213585	ENSMUSP00000025811	ENSMUSG00000024875
PGOMOU00000268435	chr10	45875291	45875845	+	ENSMUST00000214811	ENSMUSP00000101011	ENSMUSG00000075706
PGOMOU00000268436	chr10	46670144	46670729	+	ENSMUST00000217086	ENSMUSP00000104263	ENSMUSG00000006333
PGOMOU00000268127	chr10	46856353	46856502	-	ENSMUST00000216234	ENSMUSP00000080608	ENSMUSG00000090137
PGOMOU00000268437	chr10	47080534	47081243	+	ENSMUST00000216808	ENSMUSP00000071616	ENSMUSG00000043716
PGOMOU00000268128	chr10	47304704	47310575	-	ENSMUST00000213790	ENSMUSP00000024739	ENSMUSG00000023944
PGOMOU00000268129	chr10	47325218	47325672	-	ENSMUST00000217393	ENSMUSP00000123961	ENSMUSG00000060475
PGOMOU00000268439	chr10	47941841	47945427	+	ENSMUST00000218293	ENSMUSP00000096471	ENSMUSG00000096463
PGOMOU00000268440	chr10	47973431	47973696	+	ENSMUST00000218907	ENSMUSP00000099908	ENSMUSG00000020460
PGOMOU00000268131	chr10	48810278	48810481	-	ENSMUST00000214877	ENSMUSP00000017946	ENSMUSG00000017802
PGOMOU00000268441	chr10	48852431	48853526	+	ENSMUST00000216911	ENSMUSP00000042207	ENSMUSG00000036698
PGOMOU00000268132	chr10	49094006	49094729	-	ENSMUST00000214664	ENSMUSP00000021412	ENSMUSG00000021024
PGOMOU00000268444	chr10	50480996	50482173	+	ENSMUST00000218475	ENSMUSP00000042457	ENSMUSG00000037742
PGOMOU00000268134	chr10	50521577	50523269	-	ENSMUST00000220373	ENSMUSP00000079030	ENSMUSG00000061525
PGOMOU00000268445	chr10	50758184	50758694	+	ENSMUST00000220079	ENSMUSP00000078388	ENSMUSG00000012405
PGOMOU00000314375	chr10	51238829	51239628	+	ENSMUST00000218609	ENSMUSP00000099962	ENSMUSG00000062647
PGOMOU00000268448	chr10	51511874	51512162	+	ENSMUST00000218214	ENSMUSP00000108728	ENSMUSG00000031424
PGOMOU00000268450	chr10	51543035	51546848	+	ENSMUST00000219702	ENSMUSP00000096471	ENSMUSG00000096463
PGOMOU00000268135	chr10	51551069	51551447	-	ENSMUST00000219893	ENSMUSP00000027251	ENSMUSG00000026082
PGOMOU00000268451	chr10	51568949	51574134	+	ENSMUST00000217720	ENSMUSP00000003828	ENSMUSG00000003731
PGOMOU00000268136	chr10	52119319	52119869	-	ENSMUST00000177387	ENSMUSP00000015361	ENSMUSG00000015217
PGOMOU00000268453	chr10	52189248	52189807	+	ENSMUST00000177313	ENSMUSP00000142702	ENSMUSG00000063681
PGOMOU00000268137	chr10	52341272	52343657	-	ENSMUST00000218299	ENSMUSP00000073034	ENSMUSG00000009079
PGOMOU00000268138	chr10	52384659	52385093	-	ENSMUST00000159750	ENSMUSP00000104067	ENSMUSG00000040952
PGOMOU00000314795	chr10	52514399	52514777	-	ENSMUST00000217713	ENSMUSP00000155021	ENSMUSG00000116358
PGOMOU00000268141	chr10	52518293	52518482	-	ENSMUST00000219750	ENSMUSP00000080993	ENSMUSG00000064351
PGOMOU00000268142	chr10	52543008	52545238	-	ENSMUST00000180526	ENSMUSP00000085423	ENSMUSG00000079509
PGOMOU00000268143	chr10	53299137	53300142	-	ENSMUST00000217830	ENSMUSP00000026576	ENSMUSG00000025503
PGOMOU00000268145	chr10	53529657	53530185	-	ENSMUST00000220223	ENSMUSP00000109399	ENSMUSG00000047215
PGOMOU00000268147	chr10	54670792	54671704	-	ENSMUST00000218122	ENSMUSP00000123931	ENSMUSG00000016493
PGOMOU00000313610	chr10	55057193	55057567	+	ENSMUST00000220306	ENSMUSP00000152345	ENSMUSG00000015672
PGOMOU00000268456	chr10	55124362	55124788	+	ENSMUST00000219650	ENSMUSP00000024739	ENSMUSG00000023944
PGOMOU00000268148	chr10	56100635	56102003	-	ENSMUST00000218919	ENSMUSP00000034361	ENSMUSG00000031889
PGOMOU00000268458	chr10	56497341	56498094	+	ENSMUST00000219246	ENSMUSP00000104978	ENSMUSG00000057113
PGOMOU00000268150	chr10	56829086	56829307	-	ENSMUST00000219666	ENSMUSP00000027853	ENSMUSG00000026568
PGOMOU00000268151	chr10	57266499	57266754	-	ENSMUST00000219312	ENSMUSP00000097592	ENSMUSG00000027108
PGOMOU00000268460	chr10	57290889	57292353	+	ENSMUST00000219384	ENSMUSP00000099441	ENSMUSG00000018669
PGOMOU00000268461	chr10	57386423	57391155	+	ENSMUST00000218173	ENSMUSP00000061227	ENSMUSG00000025791
PGOMOU00000268152	chr10	57413481	57413711	-	ENSMUST00000218550	ENSMUSP00000039641	ENSMUSG00000040770
PGOMOU00000268462	chr10	57601393	57601948	+	ENSMUST00000177147	ENSMUSP00000116090	ENSMUSG00000030706
PGOMOU00000268463	chr10	57782354	57782801	+	ENSMUST00000177265	ENSMUSP00000117987	ENSMUSG00000071866
PGOMOU00000268154	chr10	58227857	58228651	-	ENSMUST00000177134	ENSMUSP00000097314	ENSMUSG00000075045
PGOMOU00000268154	chr10	58239608	58240661	-	ENSMUST00000176240	ENSMUSP00000097314	ENSMUSG00000075045
PGOMOU00000268465	chr10	58555267	58556056	+	ENSMUST00000219887	ENSMUSP00000035105	ENSMUSG00000032518
PGOMOU00000268466	chr10	58757270	58759567	+	ENSMUST00000218604	ENSMUSP00000027736	ENSMUSG00000102976
PGOMOU00000268158	chr10	59219886	59220310	-	ENSMUST00000239006	ENSMUSP00000081003	ENSMUSG00000064370
PGOMOU00000268468	chr10	59708790	59709038	+	ENSMUST00000164702	ENSMUSP00000077857	ENSMUSG00000060636
PGOMOU00000314943	chr10	59806557	59807414	+	ENSMUST00000032395	ENSMUSP00000107592	ENSMUSG00000059005
PGOMOU00000268160	chr10	59871221	59871682	-	ENSMUST00000219498	ENSMUSP00000099541	ENSMUSG00000058546
PGOMOU00000268162	chr10	61510242	61510585	-	ENSMUST00000219782	ENSMUSP00000046480	ENSMUSG00000041084
PGOMOU00000314376	chr10	61959624	61960424	+	ENSMUST00000218711	ENSMUSP00000099962	ENSMUSG00000062647
PGOMOU00000268471	chr10	62669803	62670238	+	ENSMUST00000218980	ENSMUSP00000142702	ENSMUSG00000063681
PGOMOU00000268472	chr10	62702196	62702599	+	ENSMUST00000220207	ENSMUSP00000120014	ENSMUSG00000001056
PGOMOU00000268473	chr10	62761751	62762079	+	ENSMUST00000219925	ENSMUSP00000077857	ENSMUSG00000060636
PGOMOU00000268475	chr10	62935698	62936323	+	ENSMUST00000117855	ENSMUSP00000008826	ENSMUSG00000008682
PGOMOU00000268476	chr10	63412999	63413603	+	ENSMUST00000218466	ENSMUSP00000014370	ENSMUSG00000014226
PGOMOU00000268477	chr10	65416746	65417671	+	ENSMUST00000219764	ENSMUSP00000083705	ENSMUSG00000067274
PGOMOU00000268480	chr10	65534654	65535277	+	ENSMUST00000219802	ENSMUSP00000099878	ENSMUSG00000028495
PGOMOU00000268167	chr10	65771558	65772199	-	ENSMUST00000218592	ENSMUSP00000037583	ENSMUSG00000021248
PGOMOU00000268169	chr10	66691342	66691615	-	ENSMUST00000218242	ENSMUSP00000096932	ENSMUSG00000074781
PGOMOU00000268170	chr10	66740286	66741159	-	ENSMUST00000219914	ENSMUSP00000104441	ENSMUSG00000009575
PGOMOU00000268172	chr10	67348803	67348962	-	ENSMUST00000219704	ENSMUSP00000077857	ENSMUSG00000060636
PGOMOU00000268173	chr10	67792767	67793202	-	ENSMUST00000219270	ENSMUSP00000106898	ENSMUSG00000021963
PGOMOU00000268174	chr10	68691503	68692373	-	ENSMUST00000218595	ENSMUSP00000108095	ENSMUSG00000004267
PGOMOU00000313002	chr10	69372689	69373312	-	ENSMUST00000219632	ENSMUSP00000149722	ENSMUSG00000048758
PGOMOU00000268176	chr10	69422683	69423748	-	ENSMUST00000218846	ENSMUSP00000023039	ENSMUSG00000022403
PGOMOU00000268177	chr10	69566048	69566361	-	ENSMUST00000220152	ENSMUSP00000079340	ENSMUSG00000057863
PGOMOU00000268485	chr10	70338302	70338454	+	ENSMUST00000219977	ENSMUSP00000110886	ENSMUSG00000079641
PGOMOU00000314796	chr10	70504880	70505248	-	ENSMUST00000219398	ENSMUSP00000079672	ENSMUSG00000062997
PGOMOU00000268486	chr10	71148160	71148466	+	ENSMUST00000217960	ENSMUSP00000044993	ENSMUSG00000035215
PGOMOU00000268487	chr10	71162928	71163377	+	ENSMUST00000217890	ENSMUSP00000034159	ENSMUSG00000031723
PGOMOU00000268488	chr10	71318766	71319355	+	ENSMUST00000219540	ENSMUSP00000017548	ENSMUSG00000017404
PGOMOU00000268489	chr10	71483081	71483529	+	ENSMUST00000217831	ENSMUSP00000033486	ENSMUSG00000031146
PGOMOU00000268179	chr10	71595847	71597129	-	ENSMUST00000219075	ENSMUSP00000031160	ENSMUSG00000029247
PGOMOU00000268180	chr10	71611647	71613075	-	ENSMUST00000218915	ENSMUSP00000121266	ENSMUSG00000015755
PGOMOU00000313044	chr10	71703721	71704173	+	ENSMUST00000218094	ENSMUSP00000149722	ENSMUSG00000048758
PGOMOU00000268491	chr10	71704290	71705988	+	ENSMUST00000218024	ENSMUSP00000078551	ENSMUSG00000013089
PGOMOU00000268181	chr10	71716922	71717757	-	ENSMUST00000217686	ENSMUSP00000112752	ENSMUSG00000027601
PGOMOU00000268182	chr10	71799105	71799847	-	ENSMUST00000220341	ENSMUSP00000021412	ENSMUSG00000021024
PGOMOU00000268183	chr10	71980092	71980634	-	ENSMUST00000049520	ENSMUSP00000024981	ENSMUSG00000024165
PGOMOU00000268492	chr10	72019206	72019517	+	ENSMUST00000220117	ENSMUSP00000127663	ENSMUSG00000029580
PGOMOU00000268493	chr10	72717931	72718490	+	ENSMUST00000219599	ENSMUSP00000099878	ENSMUSG00000028495
PGOMOU00000307763	chr10	73201695	73202766	+	ENSMUST00000171003	ENSMUSP00000110103	ENSMUSG00000004980
PGOMOU00000313045	chr10	73275737	73276086	+	ENSMUST00000220399	ENSMUSP00000080608	ENSMUSG00000090137
PGOMOU00000268184	chr10	73372332	73376033	-	ENSMUST00000218804	ENSMUSP00000028969	ENSMUSG00000027469
PGOMOU00000313886	chr10	73690257	73690805	-	ENSMUST00000176468	ENSMUSP00000092002	ENSMUSG00000050708
PGOMOU00000307415	chr10	74820722	74821366	+	ENSMUST00000218638	ENSMUSP00000144412	ENSMUSG00000066551
PGOMOU00000268186	chr10	74862988	74863416	-	ENSMUST00000097166	ENSMUSP00000075226	ENSMUSG00000062981
PGOMOU00000313046	chr10	75034345	75035027	+	ENSMUST00000220411	ENSMUSP00000149722	ENSMUSG00000048758
PGOMOU00000268187	chr10	75282777	75283035	-	ENSMUST00000218702	ENSMUSP00000125504	ENSMUSG00000038690
PGOMOU00000268188	chr10	75483090	75483392	-	ENSMUST00000218219	ENSMUSP00000021559	ENSMUSG00000021131
PGOMOU00000268189	chr10	75619080	75619503	-	ENSMUST00000218652	ENSMUSP00000099435	ENSMUSG00000071415
PGOMOU00000268498	chr10	75767161	75767486	+	ENSMUST00000219818	ENSMUSP00000021993	ENSMUSG00000021520
PGOMOU00000286632	chr10	75875431	75875804	+	ENSMUST00000220036	ENSMUSP00000099541	ENSMUSG00000058546
PGOMOU00000268190	chr10	75945295	75945687	-	ENSMUST00000117331	ENSMUSP00000090305	ENSMUSG00000063316
PGOMOU00000268500	chr10	75969898	75970171	+	ENSMUST00000120096	ENSMUSP00000058919	ENSMUSG00000046330
PGOMOU00000268501	chr10	76133434	76140301	+	ENSMUST00000218238	ENSMUSP00000113582	ENSMUSG00000020226
PGOMOU00000268191	chr10	76198194	76198981	-	ENSMUST00000218019	ENSMUSP00000080523	ENSMUSG00000057841
PGOMOU00000268502	chr10	77137100	77137952	+	ENSMUST00000218871	ENSMUSP00000006611	ENSMUSG00000006442
PGOMOU00000314368	chr10	77652744	77653359	-	ENSMUST00000219972	ENSMUSP00000078388	ENSMUSG00000012405
PGOMOU00000268194	chr10	77680597	77681087	-	ENSMUST00000220424	ENSMUSP00000104954	ENSMUSG00000061474
PGOMOU00000313003	chr10	77717896	77718418	-	ENSMUST00000218482	ENSMUSP00000148721	ENSMUSG00000031708
PGOMOU00000268196	chr10	77734841	77735155	-	ENSMUST00000219191	ENSMUSP00000074876	ENSMUSG00000094012
PGOMOU00000268506	chr10	78483595	78498289	+	ENSMUST00000220136	ENSMUSP00000085016	ENSMUSG00000038146
PGOMOU00000268509	chr10	78543276	78543779	+	ENSMUST00000220283	ENSMUSP00000027232	ENSMUSG00000026064
PGOMOU00000314377	chr10	78554015	78554402	+	ENSMUST00000220242	ENSMUSP00000129347	ENSMUSG00000091259
PGOMOU00000268201	chr10	78628922	78630300	-	ENSMUST00000217691	ENSMUSP00000021370	ENSMUSG00000020988
PGOMOU00000268512	chr10	79888712	79888962	+	ENSMUST00000218521	ENSMUSP00000058432	ENSMUSG00000039001
PGOMOU00000268204	chr10	80377167	80377552	-	ENSMUST00000218129	ENSMUSP00000102198	ENSMUSG00000008683
PGOMOU00000268205	chr10	80954454	80954710	-	ENSMUST00000121817	ENSMUSP00000039726	ENSMUSG00000038690
PGOMOU00000268513	chr10	81504473	81504766	+	ENSMUST00000119187	ENSMUSP00000058919	ENSMUSG00000046330
PGOMOU00000268206	chr10	81693721	81694185	-	ENSMUST00000219637	ENSMUSP00000099541	ENSMUSG00000058546
PGOMOU00000268515	chr10	81715945	81716409	+	ENSMUST00000219225	ENSMUSP00000099541	ENSMUSG00000058546
PGOMOU00000314369	chr10	81717039	81717557	-	ENSMUST00000219027	ENSMUSP00000153782	ENSMUSG00000060377
PGOMOU00000268516	chr10	81727923	81728872	+	ENSMUST00000219616	ENSMUSP00000113942	ENSMUSG00000057666
PGOMOU00000268517	chr10	81875058	81875520	+	ENSMUST00000219820	ENSMUSP00000099541	ENSMUSG00000058546
PGOMOU00000314370	chr10	81876151	81876667	-	ENSMUST00000217659	ENSMUSP00000153782	ENSMUSG00000060377
PGOMOU00000268518	chr10	81887013	81887964	+	ENSMUST00000219844	ENSMUSP00000113942	ENSMUSG00000057666
PGOMOU00000268209	chr10	81985938	81986402	-	ENSMUST00000219220	ENSMUSP00000099541	ENSMUSG00000058546
PGOMOU00000314371	chr10	82009481	82009800	-	ENSMUST00000218136	ENSMUSP00000153782	ENSMUSG00000060377
PGOMOU00000268519	chr10	82020551	82021495	+	ENSMUST00000218581	ENSMUSP00000113942	ENSMUSG00000057666
PGOMOU00000268211	chr10	82056108	82057239	-	ENSMUST00000219748	ENSMUSP00000029783	ENSMUSG00000028136
PGOMOU00000268213	chr10	82266445	82266874	-	ENSMUST00000219873	ENSMUSP00000075613	ENSMUSG00000062761
PGOMOU00000268521	chr10	82430704	82432393	+	ENSMUST00000219737	ENSMUSP00000040307	ENSMUSG00000028284
PGOMOU00000268522	chr10	82442617	82442941	+	ENSMUST00000220078	ENSMUSP00000076160	ENSMUSG00000040782
PGOMOU00000268523	chr10	82566772	82567507	+	ENSMUST00000219922	ENSMUSP00000115130	ENSMUSG00000002222
PGOMOU00000268524	chr10	82585426	82586683	+	ENSMUST00000177652	ENSMUSP00000117346	ENSMUSG00000021824
PGOMOU00000315090	chr10	82769744	82769905	-	ENSMUST00000218794	ENSMUSP00000156524	ENSMUSG00000069743
PGOMOU00000268526	chr10	83332724	83333359	+	ENSMUST00000218560	ENSMUSP00000099878	ENSMUSG00000028495
PGOMOU00000268216	chr10	83810164	83811565	-	ENSMUST00000218819	ENSMUSP00000107879	ENSMUSG00000068882
PGOMOU00000268527	chr10	83901852	83902128	+	ENSMUST00000217741	ENSMUSP00000126892	ENSMUSG00000069117
PGOMOU00000268528	chr10	84308886	84309344	+	ENSMUST00000214125	ENSMUSP00000132590	ENSMUSG00000091228
PGOMOU00000268217	chr10	84502032	84502269	-	ENSMUST00000214798	ENSMUSP00000078498	ENSMUSG00000000134
PGOMOU00000313004	chr10	85709327	85710772	-	ENSMUST00000216137	ENSMUSP00000094432	ENSMUSG00000073458
PGOMOU00000268220	chr10	85726612	85733068	-	ENSMUST00000218677	ENSMUSP00000042691	ENSMUSG00000020075
PGOMOU00000268221	chr10	85730755	85732099	-	ENSMUST00000218628	ENSMUSP00000031097	ENSMUSG00000029196
PGOMOU00000268223	chr10	85745403	85745951	-	ENSMUST00000218975	ENSMUSP00000031097	ENSMUSG00000029196
PGOMOU00000313005	chr10	85764265	85765762	-	ENSMUST00000219945	ENSMUSP00000094432	ENSMUSG00000073458
PGOMOU00000313005	chr10	85764586	85765762	-	ENSMUST00000218683	ENSMUSP00000094432	ENSMUSG00000073458
PGOMOU00000313006	chr10	85765900	85767577	-	ENSMUST00000219868	ENSMUSP00000055273	ENSMUSG00000044624
PGOMOU00000268530	chr10	85785298	85792048	+	ENSMUST00000218144	ENSMUSP00000042691	ENSMUSG00000020075
PGOMOU00000268529	chr10	85786456	85787437	+	ENSMUST00000218279	ENSMUSP00000031097	ENSMUSG00000029196
PGOMOU00000313048	chr10	85807809	85809253	+	ENSMUST00000218353	ENSMUSP00000079030	ENSMUSG00000061525
PGOMOU00000268535	chr10	85954960	85955139	+	ENSMUST00000218274	ENSMUSP00000021719	ENSMUSG00000021290
PGOMOU00000313007	chr10	86539883	86541334	-	ENSMUST00000165173	ENSMUSP00000094432	ENSMUSG00000073458
PGOMOU00000268226	chr10	86550808	86552650	-	ENSMUST00000219613	ENSMUSP00000042691	ENSMUSG00000020075
PGOMOU00000268227	chr10	86554947	86556182	-	ENSMUST00000219300	ENSMUSP00000031097	ENSMUSG00000029196
PGOMOU00000313049	chr10	86571763	86572966	+	ENSMUST00000217862	ENSMUSP00000055273	ENSMUSG00000044624
PGOMOU00000313050	chr10	86573044	86574247	+	ENSMUST00000218152	ENSMUSP00000055273	ENSMUSG00000044624
PGOMOU00000313051	chr10	86574323	86575528	+	ENSMUST00000218976	ENSMUSP00000094432	ENSMUSG00000073458
PGOMOU00000268540	chr10	86600917	86601442	+	ENSMUST00000218018	ENSMUSP00000031097	ENSMUSG00000029196
PGOMOU00000313052	chr10	86601568	86601745	+	ENSMUST00000219676	ENSMUSP00000083049	ENSMUSG00000075599
PGOMOU00000313052	chr10	86601781	86602927	+	ENSMUST00000219346	ENSMUSP00000083049	ENSMUSG00000075599
PGOMOU00000313053	chr10	86604292	86604763	+	ENSMUST00000219709	ENSMUSP00000113906	ENSMUSG00000038145
PGOMOU00000313008	chr10	86620975	86622133	-	ENSMUST00000219556	ENSMUSP00000055273	ENSMUSG00000044624
PGOMOU00000268544	chr10	86637139	86638393	+	ENSMUST00000219347	ENSMUSP00000114124	ENSMUSG00000029196
PGOMOU00000268545	chr10	86640683	86642531	+	ENSMUST00000219985	ENSMUSP00000042691	ENSMUSG00000020075
PGOMOU00000313054	chr10	86655958	86657380	+	ENSMUST00000171131	ENSMUSP00000094432	ENSMUSG00000073458
PGOMOU00000268546	chr10	86685889	86688629	+	ENSMUST00000218536	ENSMUSP00000139041	ENSMUSG00000063320
PGOMOU00000268547	chr10	86909479	86912716	+	ENSMUST00000160327	ENSMUSP00000068560	ENSMUSG00000053950
PGOMOU00000314378	chr10	87000297	87000705	+	ENSMUST00000160532	ENSMUSP00000099962	ENSMUSG00000062647
PGOMOU00000268549	chr10	87507862	87508485	+	ENSMUST00000217737	ENSMUSP00000035105	ENSMUSG00000032518
PGOMOU00000268550	chr10	87688578	87689029	+	ENSMUST00000218613	ENSMUSP00000142552	ENSMUSG00000063681
PGOMOU00000268553	chr10	87966847	87967761	+	ENSMUST00000219550	ENSMUSP00000026846	ENSMUSG00000025747
PGOMOU00000268231	chr10	88270883	88273231	-	ENSMUST00000217977	ENSMUSP00000027139	ENSMUSG00000025995
PGOMOU00000268232	chr10	88309813	88310132	-	ENSMUST00000218701	ENSMUSP00000109399	ENSMUSG00000047215
PGOMOU00000308001	chr10	88641379	88642170	+	ENSMUST00000219481	ENSMUSP00000138961	ENSMUSG00000098640
PGOMOU00000268233	chr10	88650106	88658230	-	ENSMUST00000219185	ENSMUSP00000138508	ENSMUSG00000057666
PGOMOU00000313009	chr10	88670495	88671269	-	ENSMUST00000219708	ENSMUSP00000041652	ENSMUSG00000041453
PGOMOU00000268556	chr10	88673019	88673390	+	ENSMUST00000220161	ENSMUSP00000064129	ENSMUSG00000056612
PGOMOU00000268557	chr10	88704595	88705075	+	ENSMUST00000217894	ENSMUSP00000041538	ENSMUSG00000035530
PGOMOU00000268236	chr10	88715650	88716094	-	ENSMUST00000219363	ENSMUSP00000029740	ENSMUSG00000028098
PGOMOU00000315900	chr10	88730320	88730716	-	ENSMUST00000092231	ENSMUSP00000151271	ENSMUSG00000061983
PGOMOU00000268238	chr10	89555083	89555719	-	ENSMUST00000220140	ENSMUSP00000059919	ENSMUSG00000049657
PGOMOU00000268239	chr10	90132984	90134817	-	ENSMUST00000217774	ENSMUSP00000052202	ENSMUSG00000048285
PGOMOU00000268240	chr10	90749992	90750687	-	ENSMUST00000218712	ENSMUSP00000099488	ENSMUSG00000027404
PGOMOU00000268241	chr10	90750872	90751066	-	ENSMUST00000219326	ENSMUSP00000136053	ENSMUSG00000000948
PGOMOU00000268560	chr10	91228186	91228497	+	ENSMUST00000217534	ENSMUSP00000007139	ENSMUSG00000006941
PGOMOU00000268242	chr10	91252145	91259344	-	ENSMUST00000215985	ENSMUSP00000066797	ENSMUSG00000034544
PGOMOU00000268561	chr10	91423354	91423735	+	ENSMUST00000215290	ENSMUSP00000122985	ENSMUSG00000024608
PGOMOU00000268243	chr10	91448221	91448380	-	ENSMUST00000213414	ENSMUSP00000042857	ENSMUSG00000052273
PGOMOU00000268244	chr10	91640702	91640890	-	ENSMUST00000216093	ENSMUSP00000102198	ENSMUSG00000008683
PGOMOU00000268246	chr10	92223004	92223474	-	ENSMUST00000215367	ENSMUSP00000052765	ENSMUSG00000045237
PGOMOU00000268562	chr10	92258590	92259280	+	ENSMUST00000215960	ENSMUSP00000041742	ENSMUSG00000079737
PGOMOU00000268563	chr10	92484220	92484958	+	ENSMUST00000216741	ENSMUSP00000099878	ENSMUSG00000028495
PGOMOU00000268247	chr10	92542405	92543670	-	ENSMUST00000215776	ENSMUSP00000099658	ENSMUSG00000057236
PGOMOU00000268564	chr10	92587061	92587340	+	ENSMUST00000215344	ENSMUSP00000058919	ENSMUSG00000046330
PGOMOU00000268248	chr10	93397090	93397273	-	ENSMUST00000214319	ENSMUSP00000131270	ENSMUSG00000029397
PGOMOU00000313012	chr10	93665383	93665846	-	ENSMUST00000160295	ENSMUSP00000149722	ENSMUSG00000048758
PGOMOU00000268565	chr10	93778660	93779719	+	ENSMUST00000170703	ENSMUSP00000080531	ENSMUSG00000059743
PGOMOU00000268567	chr10	94028081	94028365	+	ENSMUST00000216926	ENSMUSP00000049044	ENSMUSG00000042670
PGOMOU00000268251	chr10	94097483	94098140	-	ENSMUST00000217189	ENSMUSP00000074516	ENSMUSG00000063382
PGOMOU00000268252	chr10	94652796	94653052	-	ENSMUST00000218051	ENSMUSP00000039726	ENSMUSG00000038690
PGOMOU00000268253	chr10	95454672	95454966	-	ENSMUST00000220014	ENSMUSP00000045647	ENSMUSG00000033126
PGOMOU00000268254	chr10	95477343	95478117	-	ENSMUST00000219947	ENSMUSP00000034848	ENSMUSG00000032301
PGOMOU00000268255	chr10	95703051	95703462	-	ENSMUST00000218734	ENSMUSP00000117461	ENSMUSG00000038900
PGOMOU00000268256	chr10	95870483	95870799	-	ENSMUST00000218412	ENSMUSP00000029912	ENSMUSG00000028249
PGOMOU00000268257	chr10	96127985	96129742	-	ENSMUST00000218910	ENSMUSP00000091057	ENSMUSG00000009079
PGOMOU00000286629	chr10	96408850	96409038	-	ENSMUST00000179683	ENSMUSP00000115419	ENSMUSG00000017778
PGOMOU00000268569	chr10	96476479	96477387	+	ENSMUST00000182096	ENSMUSP00000113942	ENSMUSG00000057666
PGOMOU00000268570	chr10	96711807	96712086	+	ENSMUST00000219424	ENSMUSP00000083722	ENSMUSG00000073702
PGOMOU00000268258	chr10	96768625	96769828	-	ENSMUST00000218614	ENSMUSP00000026576	ENSMUSG00000025503
PGOMOU00000268571	chr10	96798388	96798724	+	ENSMUST00000219071	ENSMUSP00000025511	ENSMUSG00000024608
PGOMOU00000268259	chr10	97199195	97200370	-	ENSMUST00000220383	ENSMUSP00000079095	ENSMUSG00000070031
PGOMOU00000313055	chr10	97241912	97243208	+	ENSMUST00000219755	ENSMUSP00000151148	ENSMUSG00000004096
PGOMOU00000268575	chr10	98301019	98301253	+	ENSMUST00000220324	ENSMUSP00000139065	ENSMUSG00000081607
PGOMOU00000313056	chr10	99444044	99445819	+	ENSMUST00000167243	ENSMUSP00000092539	ENSMUSG00000070880
PGOMOU00000313013	chr10	99537622	99538069	-	ENSMUST00000218632	ENSMUSP00000149722	ENSMUSG00000048758
PGOMOU00000315091	chr10	99638722	99639250	-	ENSMUST00000220105	ENSMUSP00000156956	ENSMUSG00000058704
PGOMOU00000268263	chr10	99865372	99866020	-	ENSMUST00000219892	ENSMUSP00000078654	ENSMUSG00000062328
PGOMOU00000268577	chr10	99988621	99989794	+	ENSMUST00000219489	ENSMUSP00000023803	ENSMUSG00000023043
PGOMOU00000268264	chr10	100297941	100298652	-	ENSMUST00000218709	ENSMUSP00000130793	ENSMUSG00000090854
PGOMOU00000313014	chr10	100306498	100307193	-	ENSMUST00000179109	ENSMUSP00000130793	ENSMUSG00000090854
PGOMOU00000268578	chr10	100325457	100326288	+	ENSMUST00000218519	ENSMUSP00000130793	ENSMUSG00000090854
PGOMOU00000268579	chr10	100330540	100331413	+	ENSMUST00000169259	ENSMUSP00000127137	ENSMUSG00000091779
PGOMOU00000268580	chr10	100356235	100357117	+	ENSMUST00000163114	ENSMUSP00000127137	ENSMUSG00000091779
PGOMOU00000268265	chr10	100371245	100372133	-	ENSMUST00000177847	ENSMUSP00000130793	ENSMUSG00000090854
PGOMOU00000268266	chr10	100376460	100377279	-	ENSMUST00000166076	ENSMUSP00000127137	ENSMUSG00000091779
PGOMOU00000313015	chr10	100396290	100397070	-	ENSMUST00000167995	ENSMUSP00000131605	ENSMUSG00000091101
PGOMOU00000268581	chr10	101271621	101272556	+	ENSMUST00000219772	ENSMUSP00000005810	ENSMUSG00000005667
PGOMOU00000268582	chr10	102460198	102461142	+	ENSMUST00000183296	ENSMUSP00000138508	ENSMUSG00000057666
PGOMOU00000268267	chr10	102683069	102683315	-	ENSMUST00000219679	ENSMUSP00000142702	ENSMUSG00000063681
PGOMOU00000268583	chr10	102819371	102819899	+	ENSMUST00000219699	ENSMUSP00000071616	ENSMUSG00000043716
PGOMOU00000314379	chr10	103429910	103430735	+	ENSMUST00000220020	ENSMUSP00000099962	ENSMUSG00000062647
PGOMOU00000268585	chr10	103567646	103568051	+	ENSMUST00000218950	ENSMUSP00000099757	ENSMUSG00000047675
PGOMOU00000268268	chr10	103569209	103569401	-	ENSMUST00000217758	ENSMUSP00000099757	ENSMUSG00000047675
PGOMOU00000313016	chr10	103581398	103582393	-	ENSMUST00000182615	ENSMUSP00000148326	ENSMUSG00000110469
PGOMOU00000268586	chr10	104082225	104082341	+	ENSMUST00000217869	ENSMUSP00000041727	ENSMUSG00000039470
PGOMOU00000268271	chr10	104096323	104096761	-	ENSMUST00000218668	ENSMUSP00000121418	ENSMUSG00000033021
PGOMOU00000268272	chr10	104874212	104874484	-	ENSMUST00000218141	ENSMUSP00000076160	ENSMUSG00000040782
PGOMOU00000268273	chr10	105506125	105507100	-	ENSMUST00000118054	ENSMUSP00000007317	ENSMUSG00000020911
PGOMOU00000268587	chr10	105520460	105520643	+	ENSMUST00000160167	ENSMUSP00000023056	ENSMUSG00000022419
PGOMOU00000314806	chr10	106065857	106066792	+	ENSMUST00000219122	ENSMUSP00000155311	ENSMUSG00000046434
PGOMOU00000313017	chr10	106166777	106169259	-	ENSMUST00000217719	ENSMUSP00000148977	ENSMUSG00000009927
PGOMOU00000268275	chr10	106192378	106192770	-	ENSMUST00000071120	ENSMUSP00000102198	ENSMUSG00000008683
PGOMOU00000268589	chr10	106358324	106358654	+	ENSMUST00000220063	ENSMUSP00000124480	ENSMUSG00000024646
PGOMOU00000268590	chr10	106444397	106445102	+	ENSMUST00000217782	ENSMUSP00000041652	ENSMUSG00000041453
PGOMOU00000268591	chr10	106502737	106503202	+	ENSMUST00000204688	ENSMUSP00000058346	ENSMUSG00000094182
PGOMOU00000268592	chr10	106949297	106950170	+	ENSMUST00000217746	ENSMUSP00000023886	ENSMUSG00000023122
PGOMOU00000268277	chr10	107058523	107059349	-	ENSMUST00000217922	ENSMUSP00000035105	ENSMUSG00000032518
PGOMOU00000268278	chr10	107061044	107061983	-	ENSMUST00000218891	ENSMUSP00000078207	ENSMUSG00000063800
PGOMOU00000268279	chr10	108141688	108142432	-	ENSMUST00000219675	ENSMUSP00000099878	ENSMUSG00000028495
PGOMOU00000268593	chr10	108482650	108482991	+	ENSMUST00000217917	ENSMUSP00000120715	ENSMUSG00000044533
PGOMOU00000268281	chr10	109386267	109386487	-	ENSMUST00000219849	ENSMUSP00000024909	ENSMUSG00000024099
PGOMOU00000268282	chr10	110139739	110140169	-	ENSMUST00000218767	ENSMUSP00000099541	ENSMUSG00000058546
PGOMOU00000268597	chr10	110480637	110481077	+	ENSMUST00000218914	ENSMUSP00000041652	ENSMUSG00000041453
PGOMOU00000268283	chr10	110634269	110634803	-	ENSMUST00000218721	ENSMUSP00000128489	ENSMUSG00000090451
PGOMOU00000268284	chr10	111101578	111102871	-	ENSMUST00000218334	ENSMUSP00000022341	ENSMUSG00000021807
PGOMOU00000268598	chr10	111156216	111157654	+	ENSMUST00000217847	ENSMUSP00000090882	ENSMUSG00000069910
PGOMOU00000268599	chr10	111179952	111180804	+	ENSMUST00000219788	ENSMUSP00000040488	ENSMUSG00000034165
PGOMOU00000268600	chr10	111500784	111501366	+	ENSMUST00000220267	ENSMUSP00000065940	ENSMUSG00000054717
PGOMOU00000268601	chr10	111767778	111768141	+	ENSMUST00000219399	ENSMUSP00000008594	ENSMUSG00000008450
PGOMOU00000268285	chr10	111806388	111807252	-	ENSMUST00000218890	ENSMUSP00000079703	ENSMUSG00000063953
PGOMOU00000313018	chr10	111829325	111829944	-	ENSMUST00000220048	ENSMUSP00000073581	ENSMUSG00000061983
PGOMOU00000313059	chr10	111889014	111889818	+	ENSMUST00000217819	ENSMUSP00000149722	ENSMUSG00000048758
PGOMOU00000268287	chr10	112008922	112049286	-	ENSMUST00000210819	ENSMUSP00000089815	ENSMUSG00000035694
PGOMOU00000268288	chr10	112089667	112090473	-	ENSMUST00000162341	ENSMUSP00000073161	ENSMUSG00000060739
PGOMOU00000268289	chr10	112132269	112132581	-	ENSMUST00000218586	ENSMUSP00000122771	ENSMUSG00000020214
PGOMOU00000268603	chr10	112691579	112691881	+	ENSMUST00000219009	ENSMUSP00000017548	ENSMUSG00000017404
PGOMOU00000268604	chr10	113538023	113538491	+	ENSMUST00000219362	ENSMUSP00000084609	ENSMUSG00000046434
PGOMOU00000268605	chr10	113731749	113732183	+	ENSMUST00000220147	ENSMUSP00000041652	ENSMUSG00000041453
PGOMOU00000313890	chr10	115269978	115270377	+	ENSMUST00000217892	ENSMUSP00000152944	ENSMUSG00000025290
PGOMOU00000268292	chr10	115599026	115600328	-	ENSMUST00000219787	ENSMUSP00000029722	ENSMUSG00000028081
PGOMOU00000268607	chr10	116631826	116632303	+	ENSMUST00000218130	ENSMUSP00000100655	ENSMUSG00000078240
PGOMOU00000268608	chr10	116639292	116639426	+	ENSMUST00000218860	ENSMUSP00000079340	ENSMUSG00000057863
PGOMOU00000314372	chr10	116972766	116973208	-	ENSMUST00000219792	ENSMUSP00000069004	ENSMUSG00000063457
PGOMOU00000313060	chr10	117429618	117430116	+	ENSMUST00000178437	ENSMUSP00000148671	ENSMUSG00000045128
PGOMOU00000268294	chr10	117588114	117589335	-	ENSMUST00000218739	ENSMUSP00000092502	ENSMUSG00000044533
PGOMOU00000268610	chr10	117594353	117595882	+	ENSMUST00000179040	ENSMUSP00000134572	ENSMUSG00000079553
PGOMOU00000268295	chr10	117798459	117798765	-	ENSMUST00000219949	ENSMUSP00000106519	ENSMUSG00000060126
PGOMOU00000268296	chr10	118232128	118233531	-	ENSMUST00000219681	ENSMUSP00000015137	ENSMUSG00000029674
PGOMOU00000268297	chr10	118243800	118246209	-	ENSMUST00000219232	ENSMUSP00000024727	ENSMUSG00000023932
PGOMOU00000313061	chr10	118253259	118255668	+	ENSMUST00000218405	ENSMUSP00000151369	ENSMUSG00000112419
PGOMOU00000268612	chr10	118265937	118267633	+	ENSMUST00000218318	ENSMUSP00000015137	ENSMUSG00000029674
PGOMOU00000313062	chr10	118892911	118893818	+	ENSMUST00000182929	ENSMUSP00000138396	ENSMUSG00000097148
PGOMOU00000268614	chr10	119090342	119090848	+	ENSMUST00000218756	ENSMUSP00000041538	ENSMUSG00000035530
PGOMOU00000313063	chr10	119342492	119343265	+	ENSMUST00000218187	ENSMUSP00000147815	ENSMUSG00000030751
PGOMOU00000268299	chr10	120287078	120287272	-	ENSMUST00000219089	ENSMUSP00000026420	ENSMUSG00000025362
PGOMOU00000314380	chr10	120928186	120928972	+	ENSMUST00000118291	ENSMUSP00000099962	ENSMUSG00000062647
PGOMOU00000268618	chr10	121343176	121343658	+	ENSMUST00000218322	ENSMUSP00000041652	ENSMUSG00000041453
PGOMOU00000268619	chr10	121400713	121401291	+	ENSMUST00000218038	ENSMUSP00000032840	ENSMUSG00000030611
PGOMOU00000268620	chr10	122066343	122067021	+	ENSMUST00000219452	ENSMUSP00000097613	ENSMUSG00000069712
PGOMOU00000268302	chr10	122069136	122069451	-	ENSMUST00000219495	ENSMUSP00000119308	ENSMUSG00000034620
PGOMOU00000268620	chr10	122074788	122074998	+	ENSMUST00000220024	ENSMUSP00000097613	ENSMUSG00000069712
PGOMOU00000268621	chr10	122169373	122170363	+	ENSMUST00000182346	ENSMUSP00000113942	ENSMUSG00000057666
PGOMOU00000268622	chr10	122199150	122199498	+	ENSMUST00000220445	ENSMUSP00000079670	ENSMUSG00000099517
PGOMOU00000268303	chr10	123178324	123178684	-	ENSMUST00000219693	ENSMUSP00000058355	ENSMUSG00000029642
PGOMOU00000268623	chr10	123583588	123584833	+	ENSMUST00000220109	ENSMUSP00000028969	ENSMUSG00000027469
PGOMOU00000268304	chr10	123890803	123891898	-	ENSMUST00000219335	ENSMUSP00000142702	ENSMUSG00000063681
PGOMOU00000268624	chr10	124523438	124524379	+	ENSMUST00000219657	ENSMUSP00000099653	ENSMUSG00000028798
PGOMOU00000313065	chr10	125512531	125512995	+	ENSMUST00000219250	ENSMUSP00000149722	ENSMUSG00000048758
PGOMOU00000313020	chr10	126185897	126186323	-	ENSMUST00000218265	ENSMUSP00000120774	ENSMUSG00000040952
PGOMOU00000268306	chr10	126586690	126586804	-	ENSMUST00000220216	ENSMUSP00000141285	ENSMUSG00000040782
PGOMOU00000268307	chr10	126809592	126810300	-	ENSMUST00000219394	ENSMUSP00000098052	ENSMUSG00000029610
PGOMOU00000314381	chr10	126893113	126893908	+	ENSMUST00000218775	ENSMUSP00000099962	ENSMUSG00000062647
PGOMOU00000268308	chr10	127132848	127133496	-	ENSMUST00000218307	ENSMUSP00000028137	ENSMUSG00000026798
PGOMOU00000313066	chr10	127313149	127314148	+	ENSMUST00000182369	ENSMUSP00000073289	ENSMUSG00000057666
PGOMOU00000268309	chr10	127635913	127636387	-	ENSMUST00000219311	ENSMUSP00000111484	ENSMUSG00000024269
PGOMOU00000268628	chr10	127824284	127843933	+	ENSMUST00000137395	ENSMUSP00000039252	ENSMUSG00000040134
PGOMOU00000268629	chr10	127921069	127921366	+	ENSMUST00000137042	ENSMUSP00000016703	ENSMUSG00000016559
PGOMOU00000268310	chr10	127948219	127948560	-	ENSMUST00000161584	ENSMUSP00000108261	ENSMUSG00000011831
PGOMOU00000268630	chr10	127961556	127961929	+	ENSMUST00000218406	ENSMUSP00000070370	ENSMUSG00000055850
PGOMOU00000268631	chr10	128190529	128190883	+	ENSMUST00000217808	ENSMUSP00000078092	ENSMUSG00000062006
PGOMOU00000268311	chr10	128549694	128550813	-	ENSMUST00000219955	ENSMUSP00000049308	ENSMUSG00000038550
PGOMOU00000268312	chr10	128776371	128777250	-	ENSMUST00000059546	ENSMUSP00000035105	ENSMUSG00000032518
PGOMOU00000268317	chr10	129288793	129288999	-	ENSMUST00000204517	ENSMUSP00000077948	ENSMUSG00000061367
PGOMOU00000268633	chr10	129376961	129377401	+	ENSMUST00000205105	ENSMUSP00000054927	ENSMUSG00000049573
PGOMOU00000268637	chr10	129547660	129548554	+	ENSMUST00000205161	ENSMUSP00000059714	ENSMUSG00000049894
PGOMOU00000268638	chr10	129578680	129579442	+	ENSMUST00000205245	ENSMUSP00000059714	ENSMUSG00000049894
PGOMOU00000268318	chr10	129622198	129622612	-	ENSMUST00000203614	ENSMUSP00000059714	ENSMUSG00000049894
PGOMOU00000268319	chr10	129925158	129930481	-	ENSMUST00000204536	ENSMUSP00000080953	ENSMUSG00000094347
PGOMOU00000268320	chr10	129988142	129988330	-	ENSMUST00000203970	ENSMUSP00000028071	ENSMUSG00000026739
PGOMOU00000268321	chr10	130093093	130093844	-	ENSMUST00000204175	ENSMUSP00000057416	ENSMUSG00000051392
PGOMOU00000268640	chr10	130120239	130121209	+	ENSMUST00000183140	ENSMUSP00000073289	ENSMUSG00000057666
PGOMOU00000268641	chr10	130140042	130149977	+	ENSMUST00000205012	ENSMUSP00000024104	ENSMUSG00000023333
PGOMOU00000313611	chr10	130163679	130163961	+	ENSMUST00000218167	ENSMUSP00000079340	ENSMUSG00000057863
PGOMOU00000268643	chr10	130412499	130413309	+	ENSMUST00000075147	ENSMUSP00000100891	ENSMUSG00000078429
PGOMOU00000268323	chr10	130469511	130470609	-	ENSMUST00000218030	ENSMUSP00000027343	ENSMUSG00000026158
PGOMOU00000268324	chr10	130535562	130535961	-	ENSMUST00000218754	ENSMUSP00000072386	ENSMUSG00000014504
PGOMOU00000268979	chr11	3126006	3131004	+	ENSMUST00000119128	ENSMUSP00000071732	ENSMUSG00000023452
PGOMOU00000268644	chr11	3149742	3150955	-	ENSMUST00000120853	ENSMUSP00000046101	ENSMUSG00000034994
PGOMOU00000268646	chr11	3470902	3471377	-	ENSMUST00000120551	ENSMUSP00000027256	ENSMUSG00000026087
PGOMOU00000310540	chr11	3625477	3625848	-	ENSMUST00000117640	ENSMUSP00000034270	ENSMUSG00000031812
PGOMOU00000268982	chr11	3628824	3629661	+	ENSMUST00000121615	ENSMUSP00000041070	ENSMUSG00000034168
PGOMOU00000268648	chr11	3633012	3633442	-	ENSMUST00000116005	ENSMUSP00000071470	ENSMUSG00000060591
PGOMOU00000268649	chr11	3697430	3698326	-	ENSMUST00000117960	ENSMUSP00000068713	ENSMUSG00000027306
PGOMOU00000268984	chr11	3872955	3873775	+	ENSMUST00000121172	ENSMUSP00000021824	ENSMUSG00000021392
PGOMOU00000268985	chr11	3951714	3952716	+	ENSMUST00000122352	ENSMUSP00000113942	ENSMUSG00000057666
PGOMOU00000314910	chr11	4002457	4002805	+	ENSMUST00000121403	ENSMUSP00000156336	ENSMUSG00000038965
PGOMOU00000310559	chr11	4107755	4108224	+	ENSMUST00000119801	ENSMUSP00000149722	ENSMUSG00000048758
PGOMOU00000268650	chr11	4129372	4130150	-	ENSMUST00000118304	ENSMUSP00000023564	ENSMUSG00000022858
PGOMOU00000310541	chr11	4230754	4231265	-	ENSMUST00000119525	ENSMUSP00000148529	ENSMUSG00000045128
PGOMOU00000268988	chr11	4563632	4564556	+	ENSMUST00000122068	ENSMUSP00000073289	ENSMUSG00000057666
PGOMOU00000306245	chr11	4918510	4919003	+	ENSMUST00000121125	ENSMUSP00000078654	ENSMUSG00000062328
PGOMOU00000268653	chr11	5495192	5495446	-	ENSMUST00000145746	ENSMUSP00000025106	ENSMUSG00000024258
PGOMOU00000315248	chr11	5678356	5678632	-	ENSMUST00000122017	ENSMUSP00000024959	ENSMUSG00000024146
PGOMOU00000268992	chr11	5762217	5783937	+	ENSMUST00000121354	ENSMUSP00000142612	ENSMUSG00000078578
PGOMOU00000268656	chr11	6172644	6173036	-	ENSMUST00000117476	ENSMUSP00000102198	ENSMUSG00000008683
PGOMOU00000314175	chr11	6182679	6183034	-	ENSMUST00000118848	ENSMUSP00000092502	ENSMUSG00000044533
PGOMOU00000268993	chr11	6242378	6242721	+	ENSMUST00000117212	ENSMUSP00000066210	ENSMUSG00000055839
PGOMOU00000314185	chr11	6446218	6446537	+	ENSMUST00000116105	ENSMUSP00000153782	ENSMUSG00000060377
PGOMOU00000268995	chr11	6453151	6453438	+	ENSMUST00000117715	ENSMUSP00000115044	ENSMUSG00000020738
PGOMOU00000268660	chr11	6455517	6455905	-	ENSMUST00000118514	ENSMUSP00000102198	ENSMUSG00000008683
PGOMOU00000268661	chr11	6559023	6559503	-	ENSMUST00000118772	ENSMUSP00000041652	ENSMUSG00000041453
PGOMOU00000268663	chr11	6650374	6650839	-	ENSMUST00000122315	ENSMUSP00000091835	ENSMUSG00000070493
PGOMOU00000268996	chr11	6685824	6686809	+	ENSMUST00000121445	ENSMUSP00000036386	ENSMUSG00000063229
PGOMOU00000268665	chr11	6781678	6783138	-	ENSMUST00000118511	ENSMUSP00000139519	ENSMUSG00000026439
PGOMOU00000314176	chr11	6785838	6786580	-	ENSMUST00000119629	ENSMUSP00000099962	ENSMUSG00000062647
PGOMOU00000268667	chr11	6825496	6825809	-	ENSMUST00000121480	ENSMUSP00000007800	ENSMUSG00000007656
PGOMOU00000268668	chr11	6835626	6837654	-	ENSMUST00000184257	ENSMUSP00000024739	ENSMUSG00000023944
PGOMOU00000268669	chr11	6861539	6862304	-	ENSMUST00000118142	ENSMUSP00000099878	ENSMUSG00000028495
PGOMOU00000268670	chr11	7994164	7995852	-	ENSMUST00000118524	ENSMUSP00000080081	ENSMUSG00000059363
PGOMOU00000268671	chr11	8112363	8114094	-	ENSMUST00000122321	ENSMUSP00000107681	ENSMUSG00000008226
PGOMOU00000314177	chr11	8383182	8383853	-	ENSMUST00000117240	ENSMUSP00000099962	ENSMUSG00000062647
PGOMOU00000313488	chr11	8805952	8806848	-	ENSMUST00000121505	ENSMUSP00000068562	ENSMUSG00000020962
PGOMOU00000268674	chr11	9149778	9150597	-	ENSMUST00000121861	ENSMUSP00000105147	ENSMUSG00000031783
PGOMOU00000268675	chr11	9737152	9737621	-	ENSMUST00000117907	ENSMUSP00000022960	ENSMUSG00000022336
PGOMOU00000268998	chr11	10239337	10240251	+	ENSMUST00000117538	ENSMUSP00000113942	ENSMUSG00000057666
PGOMOU00000268999	chr11	11312433	11313262	+	ENSMUST00000117333	ENSMUSP00000114057	ENSMUSG00000031201
PGOMOU00000269000	chr11	11436984	11437775	+	ENSMUST00000120534	ENSMUSP00000073161	ENSMUSG00000060739
PGOMOU00000268676	chr11	12936834	12937938	-	ENSMUST00000118518	ENSMUSP00000071486	ENSMUSG00000062825
PGOMOU00000269001	chr11	12997666	12998383	+	ENSMUST00000117869	ENSMUSP00000027401	ENSMUSG00000026201
PGOMOU00000269004	chr11	14162079	14162457	+	ENSMUST00000121451	ENSMUSP00000099480	ENSMUSG00000028936
PGOMOU00000315381	chr11	14487613	14488015	+	ENSMUST00000120786	ENSMUSP00000126586	ENSMUSG00000024026
PGOMOU00000269007	chr11	14722617	14723213	+	ENSMUST00000120978	ENSMUSP00000074756	ENSMUSG00000034321
PGOMOU00000269008	chr11	14780027	14780781	+	ENSMUST00000117791	ENSMUSP00000083375	ENSMUSG00000026473
PGOMOU00000269010	chr11	15049158	15050257	+	ENSMUST00000121361	ENSMUSP00000046101	ENSMUSG00000034994
PGOMOU00000269011	chr11	15482306	15489473	+	ENSMUST00000122400	ENSMUSP00000024739	ENSMUSG00000023944
PGOMOU00000313776	chr11	16236929	16237546	+	ENSMUST00000119734	ENSMUSP00000000756	ENSMUSG00000000740
PGOMOU00000269013	chr11	16439254	16440319	+	ENSMUST00000118857	ENSMUSP00000053672	ENSMUSG00000047824
PGOMOU00000269014	chr11	16514533	16515981	+	ENSMUST00000120718	ENSMUSP00000052103	ENSMUSG00000004056
PGOMOU00000268677	chr11	16635109	16636066	-	ENSMUST00000118481	ENSMUSP00000099859	ENSMUSG00000041231
PGOMOU00000268678	chr11	16643009	16643921	-	ENSMUST00000118306	ENSMUSP00000104795	ENSMUSG00000042901
PGOMOU00000269015	chr11	17017852	17022080	+	ENSMUST00000120164	ENSMUSP00000117490	ENSMUSG00000038677
PGOMOU00000268679	chr11	17095490	17095644	-	ENSMUST00000121971	ENSMUSP00000110886	ENSMUSG00000079641
PGOMOU00000268680	chr11	17297577	17298419	-	ENSMUST00000117065	ENSMUSP00000100045	ENSMUSG00000001642
PGOMOU00000268682	chr11	17638503	17639183	-	ENSMUST00000119079	ENSMUSP00000071616	ENSMUSG00000043716
PGOMOU00000268684	chr11	17973788	17974790	-	ENSMUST00000122453	ENSMUSP00000113942	ENSMUSG00000057666
PGOMOU00000313771	chr11	18206413	18206944	-	ENSMUST00000121258	ENSMUSP00000092002	ENSMUSG00000050708
PGOMOU00000268686	chr11	18325630	18327671	-	ENSMUST00000119030	ENSMUSP00000027438	ENSMUSG00000026234
PGOMOU00000268688	chr11	18508037	18509940	-	ENSMUST00000121061	ENSMUSP00000100025	ENSMUSG00000026718
PGOMOU00000268689	chr11	18577227	18578479	-	ENSMUST00000118819	ENSMUSP00000120952	ENSMUSG00000028809
PGOMOU00000269017	chr11	19383685	19384708	+	ENSMUST00000120961	ENSMUSP00000076255	ENSMUSG00000059920
PGOMOU00000269018	chr11	19720355	19721472	+	ENSMUST00000120291	ENSMUSP00000083375	ENSMUSG00000026473
PGOMOU00000314645	chr11	19749419	19750066	-	ENSMUST00000118065	ENSMUSP00000149722	ENSMUSG00000048758
PGOMOU00000286648	chr11	19783652	19784483	+	ENSMUST00000120073	ENSMUSP00000092502	ENSMUSG00000044533
PGOMOU00000269020	chr11	20142568	20142790	+	ENSMUST00000121917	ENSMUSP00000086987	ENSMUSG00000057278
PGOMOU00000268692	chr11	20290063	20290383	-	ENSMUST00000121298	ENSMUSP00000117461	ENSMUSG00000038900
PGOMOU00000268693	chr11	20335012	20336013	-	ENSMUST00000180654	ENSMUSP00000113942	ENSMUSG00000057666
PGOMOU00000314178	chr11	20574567	20575189	-	ENSMUST00000121890	ENSMUSP00000078388	ENSMUSG00000012405
PGOMOU00000310562	chr11	20729420	20729949	+	ENSMUST00000120008	ENSMUSP00000099962	ENSMUSG00000062647
PGOMOU00000268696	chr11	20847476	20847682	-	ENSMUST00000117322	ENSMUSP00000117461	ENSMUSG00000038900
PGOMOU00000269022	chr11	21099534	21099827	+	ENSMUST00000121233	ENSMUSP00000047960	ENSMUSG00000038717
PGOMOU00000268697	chr11	21206410	21206946	-	ENSMUST00000118357	ENSMUSP00000112752	ENSMUSG00000027601
PGOMOU00000269023	chr11	21227655	21228256	+	ENSMUST00000121606	ENSMUSP00000083705	ENSMUSG00000067274
PGOMOU00000268699	chr11	21280045	21280224	-	ENSMUST00000118219	ENSMUSP00000011492	ENSMUSG00000027710
PGOMOU00000269025	chr11	21295560	21295860	+	ENSMUST00000120479	ENSMUSP00000047960	ENSMUSG00000038717
PGOMOU00000268702	chr11	21451142	21451354	-	ENSMUST00000120335	ENSMUSP00000009157	ENSMUSG00000009013
PGOMOU00000269026	chr11	21491314	21491886	+	ENSMUST00000122122	ENSMUSP00000102987	ENSMUSG00000019173
PGOMOU00000268703	chr11	21493625	21493955	-	ENSMUST00000118536	ENSMUSP00000137205	ENSMUSG00000023904
PGOMOU00000268705	chr11	21683308	21684056	-	ENSMUST00000119107	ENSMUSP00000011896	ENSMUSG00000011752
PGOMOU00000268706	chr11	21877007	21877950	-	ENSMUST00000117561	ENSMUSP00000023407	ENSMUSG00000022724
PGOMOU00000314186	chr11	21953140	21953703	+	ENSMUST00000120694	ENSMUSP00000078388	ENSMUSG00000012405
PGOMOU00000269030	chr11	22386292	22388196	+	ENSMUST00000117789	ENSMUSP00000035105	ENSMUSG00000032518
PGOMOU00000268707	chr11	22626375	22626664	-	ENSMUST00000119022	ENSMUSP00000120528	ENSMUSG00000028234
PGOMOU00000268708	chr11	22758599	22760025	-	ENSMUST00000117244	ENSMUSP00000048285	ENSMUSG00000036112
PGOMOU00000268709	chr11	22786811	22787247	-	ENSMUST00000118614	ENSMUSP00000103940	ENSMUSG00000037563
PGOMOU00000315867	chr11	23928596	23928854	-	ENSMUST00000117533	ENSMUSP00000151271	ENSMUSG00000061983
PGOMOU00000268713	chr11	24552438	24553962	-	ENSMUST00000119755	ENSMUSP00000021062	ENSMUSG00000020719
PGOMOU00000269035	chr11	26409207	26410501	+	ENSMUST00000118404	ENSMUSP00000099962	ENSMUSG00000062647
PGOMOU00000269036	chr11	26712905	26713373	+	ENSMUST00000121968	ENSMUSP00000117987	ENSMUSG00000071866
PGOMOU00000269037	chr11	26786633	26787634	+	ENSMUST00000119551	ENSMUSP00000113942	ENSMUSG00000057666
PGOMOU00000269038	chr11	26832804	26845457	+	ENSMUST00000118293	ENSMUSP00000023510	ENSMUSG00000022814
PGOMOU00000268715	chr11	26856387	26856910	-	ENSMUST00000117382	ENSMUSP00000078654	ENSMUSG00000062328
PGOMOU00000269039	chr11	27051697	27051915	+	ENSMUST00000120189	ENSMUSP00000033342	ENSMUSG00000031029
PGOMOU00000268718	chr11	27417990	27418386	-	ENSMUST00000117426	ENSMUSP00000038144	ENSMUSG00000040945
PGOMOU00000268719	chr11	27507625	27508100	-	ENSMUST00000122413	ENSMUSP00000030317	ENSMUSG00000028583
PGOMOU00000269042	chr11	27883112	27883355	+	ENSMUST00000112483	ENSMUSP00000120830	ENSMUSG00000024077
PGOMOU00000310566	chr11	28046035	28049117	+	ENSMUST00000119821	ENSMUSP00000147542	ENSMUSG00000110277
PGOMOU00000269045	chr11	28956724	28957608	+	ENSMUST00000121462	ENSMUSP00000035105	ENSMUSG00000032518
PGOMOU00000268724	chr11	29333383	29334322	-	ENSMUST00000119263	ENSMUSP00000037613	ENSMUSG00000046865
PGOMOU00000268725	chr11	29339455	29339682	-	ENSMUST00000120863	ENSMUSP00000036809	ENSMUSG00000032727
PGOMOU00000269047	chr11	29354199	29354456	+	ENSMUST00000121878	ENSMUSP00000058919	ENSMUSG00000046330
PGOMOU00000268726	chr11	29552082	29553010	-	ENSMUST00000118692	ENSMUSP00000071616	ENSMUSG00000043716
PGOMOU00000268727	chr11	29601784	29602613	-	ENSMUST00000146791	ENSMUSP00000092502	ENSMUSG00000044533
PGOMOU00000268728	chr11	29688241	29689835	-	ENSMUST00000120906	ENSMUSP00000026303	ENSMUSG00000025269
PGOMOU00000314187	chr11	29840375	29840846	+	ENSMUST00000121781	ENSMUSP00000099541	ENSMUSG00000058546
PGOMOU00000269049	chr11	29982414	29983229	+	ENSMUST00000121962	ENSMUSP00000044222	ENSMUSG00000036749
PGOMOU00000269053	chr11	30528295	30529401	+	ENSMUST00000121149	ENSMUSP00000028278	ENSMUSG00000026914
PGOMOU00000268729	chr11	30568182	30568898	-	ENSMUST00000118277	ENSMUSP00000044548	ENSMUSG00000038374
PGOMOU00000268730	chr11	30572791	30574454	-	ENSMUST00000121523	ENSMUSP00000002043	ENSMUSG00000078622
PGOMOU00000268731	chr11	30705152	30705901	-	ENSMUST00000118660	ENSMUSP00000092888	ENSMUSG00000063888
PGOMOU00000268732	chr11	30754572	30754961	-	ENSMUST00000121590	ENSMUSP00000070726	ENSMUSG00000026626
PGOMOU00000268733	chr11	30822309	30822670	-	ENSMUST00000121892	ENSMUSP00000020794	ENSMUSG00000020492
PGOMOU00000268734	chr11	30906942	30907920	-	ENSMUST00000120359	ENSMUSP00000064545	ENSMUSG00000055044
PGOMOU00000268735	chr11	31003295	31003898	-	ENSMUST00000118251	ENSMUSP00000076217	ENSMUSG00000064037
PGOMOU00000269055	chr11	31120003	31120781	+	ENSMUST00000120846	ENSMUSP00000072937	ENSMUSG00000058748
PGOMOU00000269058	chr11	32185005	32185701	+	ENSMUST00000121140	ENSMUSP00000092502	ENSMUSG00000044533
PGOMOU00000310545	chr11	32774682	32775639	-	ENSMUST00000182196	ENSMUSP00000148326	ENSMUSG00000110469
PGOMOU00000268742	chr11	32880362	32880940	-	ENSMUST00000121601	ENSMUSP00000109399	ENSMUSG00000047215
PGOMOU00000269059	chr11	32910373	32910603	+	ENSMUST00000117772	ENSMUSP00000080266	ENSMUSG00000033813
PGOMOU00000269060	chr11	33172919	33173365	+	ENSMUST00000119969	ENSMUSP00000110427	ENSMUSG00000029911
PGOMOU00000268743	chr11	33275758	33276737	-	ENSMUST00000184486	ENSMUSP00000113942	ENSMUSG00000057666
PGOMOU00000268744	chr11	33394879	33395266	-	ENSMUST00000118265	ENSMUSP00000082652	ENSMUSG00000032249
PGOMOU00000269061	chr11	33438449	33438980	+	ENSMUST00000119766	ENSMUSP00000065940	ENSMUSG00000054717
PGOMOU00000268746	chr11	35323199	35323670	-	ENSMUST00000120348	ENSMUSP00000041652	ENSMUSG00000041453
PGOMOU00000269062	chr11	35996054	35996789	+	ENSMUST00000117261	ENSMUSP00000130611	ENSMUSG00000029580
PGOMOU00000314912	chr11	38219069	38220215	+	ENSMUST00000120104	ENSMUSP00000107592	ENSMUSG00000059005
PGOMOU00000268749	chr11	40422694	40423354	-	ENSMUST00000121775	ENSMUSP00000120715	ENSMUSG00000044533
PGOMOU00000269066	chr11	40429537	40430056	+	ENSMUST00000122109	ENSMUSP00000053033	ENSMUSG00000046756
PGOMOU00000269067	chr11	40505598	40506063	+	ENSMUST00000119170	ENSMUSP00000114294	ENSMUSG00000041762
PGOMOU00000268750	chr11	40569317	40570525	-	ENSMUST00000120460	ENSMUSP00000127034	ENSMUSG00000059796
PGOMOU00000269068	chr11	40612718	40613063	+	ENSMUST00000119565	ENSMUSP00000099480	ENSMUSG00000028936
PGOMOU00000307301	chr11	41141763	41142396	+	ENSMUST00000119350	ENSMUSP00000144412	ENSMUSG00000066551
PGOMOU00000269071	chr11	41378078	41378621	+	ENSMUST00000121214	ENSMUSP00000099962	ENSMUSG00000062647
PGOMOU00000269072	chr11	41591122	41592034	+	ENSMUST00000117114	ENSMUSP00000115500	ENSMUSG00000021660
PGOMOU00000268753	chr11	43463196	43463485	-	ENSMUST00000121374	ENSMUSP00000022538	ENSMUSG00000021967
PGOMOU00000268754	chr11	43615117	43616329	-	ENSMUST00000117511	ENSMUSP00000099878	ENSMUSG00000028495
PGOMOU00000269074	chr11	43670801	43671484	+	ENSMUST00000122465	ENSMUSP00000092502	ENSMUSG00000044533
PGOMOU00000268758	chr11	44387115	44387274	-	ENSMUST00000121267	ENSMUSP00000080994	ENSMUSG00000064354
PGOMOU00000313777	chr11	44479207	44480209	+	ENSMUST00000119188	ENSMUSP00000153089	ENSMUSG00000039197
PGOMOU00000268759	chr11	45280594	45280954	-	ENSMUST00000121454	ENSMUSP00000037173	ENSMUSG00000056310
PGOMOU00000269076	chr11	45813604	45813992	+	ENSMUST00000121597	ENSMUSP00000047960	ENSMUSG00000038717
PGOMOU00000310568	chr11	45829319	45829869	+	ENSMUST00000121695	ENSMUSP00000147389	ENSMUSG00000050708
PGOMOU00000269078	chr11	46036440	46036781	+	ENSMUST00000117047	ENSMUSP00000008036	ENSMUSG00000007892
PGOMOU00000307299	chr11	46243571	46244194	-	ENSMUST00000117362	ENSMUSP00000144412	ENSMUSG00000066551
PGOMOU00000268762	chr11	46450980	46451347	-	ENSMUST00000119051	ENSMUSP00000113652	ENSMUSG00000041629
PGOMOU00000268763	chr11	46539782	46540081	-	ENSMUST00000119281	ENSMUSP00000020668	ENSMUSG00000020399
PGOMOU00000269080	chr11	46562031	46562607	+	ENSMUST00000120821	ENSMUSP00000109399	ENSMUSG00000047215
PGOMOU00000268765	chr11	46646687	46646959	-	ENSMUST00000117622	ENSMUSP00000104851	ENSMUSG00000078924
PGOMOU00000269082	chr11	46727818	46728630	+	ENSMUST00000119853	ENSMUSP00000071616	ENSMUSG00000043716
PGOMOU00000310569	chr11	46874413	46874757	+	ENSMUST00000122081	ENSMUSP00000148977	ENSMUSG00000009927
PGOMOU00000269083	chr11	47541432	47542306	+	ENSMUST00000121420	ENSMUSP00000120715	ENSMUSG00000044533
PGOMOU00000268766	chr11	48289984	48290313	-	ENSMUST00000120545	ENSMUSP00000041145	ENSMUSG00000035941
PGOMOU00000268767	chr11	48551253	48552524	-	ENSMUST00000118344	ENSMUSP00000059678	ENSMUSG00000052253
PGOMOU00000269084	chr11	48568355	48569015	+	ENSMUST00000120905	ENSMUSP00000032078	ENSMUSG00000030007
PGOMOU00000269085	chr11	48595279	48595809	+	ENSMUST00000121448	ENSMUSP00000024981	ENSMUSG00000024165
PGOMOU00000268768	chr11	48734554	48735561	-	ENSMUST00000118655	ENSMUSP00000113942	ENSMUSG00000057666
PGOMOU00000268769	chr11	48996674	48997713	-	ENSMUST00000119050	ENSMUSP00000104466	ENSMUSG00000056851
PGOMOU00000268770	chr11	49069696	49071070	-	ENSMUST00000119584	ENSMUSP00000090839	ENSMUSG00000069892
PGOMOU00000269086	chr11	49404620	49405531	+	ENSMUST00000119779	ENSMUSP00000099653	ENSMUSG00000028798
PGOMOU00000268773	chr11	49595739	49595925	-	ENSMUST00000120001	ENSMUSP00000110013	ENSMUSG00000067288
PGOMOU00000314913	chr11	49697880	49698366	+	ENSMUST00000120146	ENSMUSP00000156208	ENSMUSG00000052146
PGOMOU00000310570	chr11	49776499	49776877	+	ENSMUST00000117250	ENSMUSP00000149722	ENSMUSG00000048758
PGOMOU00000268774	chr11	50126907	50127918	-	ENSMUST00000117756	ENSMUSP00000107592	ENSMUSG00000059005
PGOMOU00000269089	chr11	50347628	50347889	+	ENSMUST00000120954	ENSMUSP00000124278	ENSMUSG00000066456
PGOMOU00000269090	chr11	50958948	50959948	+	ENSMUST00000120726	ENSMUSP00000058119	ENSMUSG00000050343
PGOMOU00000269091	chr11	50976730	50980064	+	ENSMUST00000118780	ENSMUSP00000073595	ENSMUSG00000006386
PGOMOU00000269092	chr11	50991791	50992745	+	ENSMUST00000121306	ENSMUSP00000075832	ENSMUSG00000060918
PGOMOU00000268776	chr11	51099011	51113200	-	ENSMUST00000121196	ENSMUSP00000113778	ENSMUSG00000062232
PGOMOU00000269094	chr11	51106631	51107869	+	ENSMUST00000120657	ENSMUSP00000140657	ENSMUSG00000026202
PGOMOU00000269095	chr11	51142532	51143467	+	ENSMUST00000120114	ENSMUSP00000126003	ENSMUSG00000095187
PGOMOU00000268781	chr11	52155350	52156283	-	ENSMUST00000121007	ENSMUSP00000076390	ENSMUSG00000107417
PGOMOU00000269098	chr11	52405316	52405478	+	ENSMUST00000122004	ENSMUSP00000020372	ENSMUSG00000020163
PGOMOU00000268783	chr11	52487158	52487310	-	ENSMUST00000118245	ENSMUSP00000110013	ENSMUSG00000067288
PGOMOU00000268784	chr11	53345290	53345677	-	ENSMUST00000122382	ENSMUSP00000079628	ENSMUSG00000061787
PGOMOU00000269100	chr11	53501184	53501759	+	ENSMUST00000119147	ENSMUSP00000109399	ENSMUSG00000047215
PGOMOU00000269101	chr11	53645744	53646376	+	ENSMUST00000121977	ENSMUSP00000092502	ENSMUSG00000044533
PGOMOU00000310571	chr11	53733579	53733931	+	ENSMUST00000119924	ENSMUSP00000148326	ENSMUSG00000110469
PGOMOU00000269103	chr11	53902190	53903568	+	ENSMUST00000118858	ENSMUSP00000006911	ENSMUSG00000006728
PGOMOU00000268786	chr11	53902757	53903155	-	ENSMUST00000117666	ENSMUSP00000123410	ENSMUSG00000046364
PGOMOU00000268788	chr11	53918660	53918851	-	ENSMUST00000238196	ENSMUSP00000020586	ENSMUSG00000020334
PGOMOU00000268788	chr11	53929305	53929476	-	ENSMUST00000118476	ENSMUSP00000020586	ENSMUSG00000020334
PGOMOU00000268789	chr11	53967063	53967505	-	ENSMUST00000119198	ENSMUSP00000121525	ENSMUSG00000021963
PGOMOU00000269104	chr11	54158926	54160056	+	ENSMUST00000125096	ENSMUSP00000028293	ENSMUSG00000026927
PGOMOU00000269105	chr11	54199433	54199692	+	ENSMUST00000121368	ENSMUSP00000027634	ENSMUSG00000026385
PGOMOU00000269107	chr11	54404140	54404437	+	ENSMUST00000117995	ENSMUSP00000079672	ENSMUSG00000062997
PGOMOU00000268791	chr11	54746357	54746824	-	ENSMUST00000120487	ENSMUSP00000107592	ENSMUSG00000059005
PGOMOU00000269109	chr11	54947435	54947888	+	ENSMUST00000118301	ENSMUSP00000003521	ENSMUSG00000003429
PGOMOU00000268792	chr11	55118101	55118795	-	ENSMUST00000119447	ENSMUSP00000113022	ENSMUSG00000000563
PGOMOU00000269110	chr11	55123695	55123937	+	ENSMUST00000121611	ENSMUSP00000073667	ENSMUSG00000078672
PGOMOU00000268793	chr11	55463840	55464009	-	ENSMUST00000118596	ENSMUSP00000093713	ENSMUSG00000071528
PGOMOU00000269111	chr11	55554940	55555409	+	ENSMUST00000120158	ENSMUSP00000115342	ENSMUSG00000001134
PGOMOU00000269112	chr11	56459349	56460074	+	ENSMUST00000118330	ENSMUSP00000035754	ENSMUSG00000041703
PGOMOU00000269115	chr11	57449107	57449844	+	ENSMUST00000118824	ENSMUSP00000099878	ENSMUSG00000028495
PGOMOU00000269116	chr11	57880896	57881186	+	ENSMUST00000119500	ENSMUSP00000055619	ENSMUSG00000049960
PGOMOU00000268795	chr11	58097104	58097773	-	ENSMUST00000117585	ENSMUSP00000121891	ENSMUSG00000047613
PGOMOU00000314654	chr11	58187739	58189012	+	ENSMUST00000119467	ENSMUSP00000155179	ENSMUSG00000116463
PGOMOU00000268796	chr11	58230480	58231450	-	ENSMUST00000238359	ENSMUSP00000097307	ENSMUSG00000055313
PGOMOU00000268797	chr11	58396297	58396515	-	ENSMUST00000119517	ENSMUSP00000034431	ENSMUSG00000031953
PGOMOU00000268798	chr11	58477334	58478273	-	ENSMUST00000122311	ENSMUSP00000055961	ENSMUSG00000043314
PGOMOU00000268799	chr11	58508791	58509261	-	ENSMUST00000134617	ENSMUSP00000021062	ENSMUSG00000020719
PGOMOU00000268799	chr11	58532820	58533103	-	ENSMUST00000117184	ENSMUSP00000021062	ENSMUSG00000020719
PGOMOU00000310546	chr11	58574979	58575370	-	ENSMUST00000204790	ENSMUSP00000131257	ENSMUSG00000060765
PGOMOU00000268802	chr11	58688073	58689102	-	ENSMUST00000122047	ENSMUSP00000068267	ENSMUSG00000030224
PGOMOU00000268804	chr11	59474284	59475765	-	ENSMUST00000119105	ENSMUSP00000013338	ENSMUSG00000064145
PGOMOU00000310574	chr11	59481973	59482277	+	ENSMUST00000119915	ENSMUSP00000147862	ENSMUSG00000059070
PGOMOU00000307300	chr11	59577992	59578636	-	ENSMUST00000117499	ENSMUSP00000144412	ENSMUSG00000066551
PGOMOU00000310548	chr11	59602919	59603293	-	ENSMUST00000206700	ENSMUSP00000093705	ENSMUSG00000071522
PGOMOU00000269122	chr11	60343245	60344206	+	ENSMUST00000120311	ENSMUSP00000113942	ENSMUSG00000057666
PGOMOU00000269123	chr11	60446743	60447184	+	ENSMUST00000118398	ENSMUSP00000073686	ENSMUSG00000044573
PGOMOU00000268807	chr11	60449210	60449970	-	ENSMUST00000121609	ENSMUSP00000033683	ENSMUSG00000031320
PGOMOU00000268808	chr11	60560924	60561305	-	ENSMUST00000177975	ENSMUSP00000113804	ENSMUSG00000055553
PGOMOU00000268809	chr11	60571623	60572210	-	ENSMUST00000122193	ENSMUSP00000080608	ENSMUSG00000090137
PGOMOU00000268810	chr11	60573567	60575549	-	ENSMUST00000119849	ENSMUSP00000079070	ENSMUSG00000011257
PGOMOU00000268811	chr11	60591721	60592102	-	ENSMUST00000177760	ENSMUSP00000113804	ENSMUSG00000055553
PGOMOU00000268812	chr11	60600927	60601308	-	ENSMUST00000178412	ENSMUSP00000113804	ENSMUSG00000055553
PGOMOU00000268813	chr11	60610136	60610517	-	ENSMUST00000180323	ENSMUSP00000113804	ENSMUSG00000055553
PGOMOU00000268814	chr11	60619346	60619727	-	ENSMUST00000179586	ENSMUSP00000113804	ENSMUSG00000055553
PGOMOU00000268815	chr11	60628582	60628963	-	ENSMUST00000177970	ENSMUSP00000113804	ENSMUSG00000055553
PGOMOU00000268816	chr11	60631047	60633029	-	ENSMUST00000117339	ENSMUSP00000079070	ENSMUSG00000011257
PGOMOU00000268817	chr11	60641861	60642242	-	ENSMUST00000179122	ENSMUSP00000113804	ENSMUSG00000055553
PGOMOU00000268818	chr11	60651070	60657857	-	ENSMUST00000117369	ENSMUSP00000123438	ENSMUSG00000055553
PGOMOU00000268819	chr11	60666684	60667065	-	ENSMUST00000177615	ENSMUSP00000113804	ENSMUSG00000055553
PGOMOU00000268820	chr11	60669140	60671125	-	ENSMUST00000140182	ENSMUSP00000079070	ENSMUSG00000011257
PGOMOU00000268821	chr11	60679707	60680088	-	ENSMUST00000118594	ENSMUSP00000113804	ENSMUSG00000055553
PGOMOU00000268822	chr11	60682179	60684164	-	ENSMUST00000119791	ENSMUSP00000079070	ENSMUSG00000011257
PGOMOU00000268823	chr11	60692695	60693075	-	ENSMUST00000121268	ENSMUSP00000113804	ENSMUSG00000055553
PGOMOU00000269124	chr11	60816375	60817747	+	ENSMUST00000119452	ENSMUSP00000025542	ENSMUSG00000024640
PGOMOU00000268824	chr11	60818796	60819278	-	ENSMUST00000121754	ENSMUSP00000041652	ENSMUSG00000041453
PGOMOU00000308002	chr11	61130591	61131307	-	ENSMUST00000122273	ENSMUSP00000138961	ENSMUSG00000098640
PGOMOU00000268827	chr11	61205720	61206175	-	ENSMUST00000117939	ENSMUSP00000126294	ENSMUSG00000090862
PGOMOU00000268829	chr11	61416402	61416815	-	ENSMUST00000121719	ENSMUSP00000016703	ENSMUSG00000016559
PGOMOU00000268831	chr11	61973966	61974350	-	ENSMUST00000120062	ENSMUSP00000015236	ENSMUSG00000015092
PGOMOU00000268833	chr11	62304864	62305170	-	ENSMUST00000119805	ENSMUSP00000096931	ENSMUSG00000074780
PGOMOU00000269125	chr11	62331421	62331721	+	ENSMUST00000121709	ENSMUSP00000072829	ENSMUSG00000058927
PGOMOU00000269126	chr11	62697218	62697515	+	ENSMUST00000119536	ENSMUSP00000057014	ENSMUSG00000047766
PGOMOU00000268834	chr11	62750064	62751280	-	ENSMUST00000117937	ENSMUSP00000031309	ENSMUSG00000029364
PGOMOU00000306243	chr11	63241243	63241475	-	ENSMUST00000117347	ENSMUSP00000141419	ENSMUSG00000103034
PGOMOU00000268837	chr11	63312310	63313311	-	ENSMUST00000119246	ENSMUSP00000113942	ENSMUSG00000057666
PGOMOU00000314180	chr11	63599632	63600923	-	ENSMUST00000119770	ENSMUSP00000099878	ENSMUSG00000028495
PGOMOU00000268839	chr11	63817019	63818300	-	ENSMUST00000121054	ENSMUSP00000021595	ENSMUSG00000021178
PGOMOU00000268840	chr11	64759717	64760027	-	ENSMUST00000121627	ENSMUSP00000041070	ENSMUSG00000034168
PGOMOU00000268841	chr11	65037052	65037541	-	ENSMUST00000119723	ENSMUSP00000022135	ENSMUSG00000078941
PGOMOU00000268842	chr11	65169844	65170433	-	ENSMUST00000121898	ENSMUSP00000050703	ENSMUSG00000026701
PGOMOU00000269129	chr11	66563607	66564585	+	ENSMUST00000121380	ENSMUSP00000113942	ENSMUSG00000057666
PGOMOU00000268844	chr11	68035038	68035710	-	ENSMUST00000119506	ENSMUSP00000073289	ENSMUSG00000057666
PGOMOU00000268845	chr11	68095580	68095964	-	ENSMUST00000120312	ENSMUSP00000083722	ENSMUSG00000073702
PGOMOU00000268847	chr11	69630924	69631312	-	ENSMUST00000120440	ENSMUSP00000102198	ENSMUSG00000008683
PGOMOU00000268848	chr11	69631522	69631703	-	ENSMUST00000119889	ENSMUSP00000123971	ENSMUSG00000084786
PGOMOU00000313775	chr11	69729995	69730584	-	ENSMUST00000120581	ENSMUSP00000000756	ENSMUSG00000000740
PGOMOU00000269134	chr11	69950798	69951289	+	ENSMUST00000118013	ENSMUSP00000112259	ENSMUSG00000056201
PGOMOU00000268850	chr11	70128969	70129342	-	ENSMUST00000118803	ENSMUSP00000073175	ENSMUSG00000060938
PGOMOU00000269135	chr11	70358138	70358781	+	ENSMUST00000120351	ENSMUSP00000098352	ENSMUSG00000040242
PGOMOU00000269136	chr11	70426553	70426973	+	ENSMUST00000121347	ENSMUSP00000075226	ENSMUSG00000062981
PGOMOU00000268851	chr11	70429017	70429554	-	ENSMUST00000118104	ENSMUSP00000128192	ENSMUSG00000025204
PGOMOU00000268852	chr11	70517725	70518043	-	ENSMUST00000122307	ENSMUSP00000078092	ENSMUSG00000062006
PGOMOU00000268853	chr11	70762107	70762379	-	ENSMUST00000121235	ENSMUSP00000058919	ENSMUSG00000046330
PGOMOU00000269139	chr11	70879428	70879901	+	ENSMUST00000119375	ENSMUSP00000099541	ENSMUSG00000058546
PGOMOU00000268854	chr11	70909257	70909645	-	ENSMUST00000121605	ENSMUSP00000099541	ENSMUSG00000058546
PGOMOU00000268855	chr11	71057166	71057969	-	ENSMUST00000121485	ENSMUSP00000126374	ENSMUSG00000042396
PGOMOU00000314647	chr11	71242430	71281219	-	ENSMUST00000174668	ENSMUSP00000155386	ENSMUSG00000116161
PGOMOU00000268859	chr11	71696271	71697516	-	ENSMUST00000215182	ENSMUSP00000058114	ENSMUSG00000048581
PGOMOU00000314181	chr11	72572530	72573330	-	ENSMUST00000120676	ENSMUSP00000099962	ENSMUSG00000062647
PGOMOU00000269141	chr11	72833461	72835380	+	ENSMUST00000118302	ENSMUSP00000034541	ENSMUSG00000032042
PGOMOU00000268863	chr11	73226048	73226266	-	ENSMUST00000121176	ENSMUSP00000077857	ENSMUSG00000060636
PGOMOU00000286650	chr11	73389934	73390320	+	ENSMUST00000206193	ENSMUSP00000139966	ENSMUSG00000022587
PGOMOU00000268865	chr11	73405442	73406379	-	ENSMUST00000135477	ENSMUSP00000077467	ENSMUSG00000072708
PGOMOU00000268867	chr11	73540419	73541353	-	ENSMUST00000118895	ENSMUSP00000072758	ENSMUSG00000060335
PGOMOU00000269143	chr11	73641786	73645155	+	ENSMUST00000121729	ENSMUSP00000136549	ENSMUSG00000069476
PGOMOU00000306244	chr11	73771924	73772120	-	ENSMUST00000118611	ENSMUSP00000141419	ENSMUSG00000103034
PGOMOU00000268871	chr11	73837722	73839541	-	ENSMUST00000120829	ENSMUSP00000015511	ENSMUSG00000030123
PGOMOU00000268872	chr11	74077519	74078140	-	ENSMUST00000119927	ENSMUSP00000065940	ENSMUSG00000054717
PGOMOU00000269147	chr11	74104841	74110791	+	ENSMUST00000118094	ENSMUSP00000050456	ENSMUSG00000063116
PGOMOU00000268873	chr11	74255696	74256631	-	ENSMUST00000120649	ENSMUSP00000077966	ENSMUSG00000070377
PGOMOU00000310549	chr11	74280715	74281732	-	ENSMUST00000117794	ENSMUSP00000077966	ENSMUSG00000070377
PGOMOU00000268875	chr11	74298133	74299073	-	ENSMUST00000121710	ENSMUSP00000074672	ENSMUSG00000061952
PGOMOU00000269150	chr11	74322546	74323467	+	ENSMUST00000121397	ENSMUSP00000113942	ENSMUSG00000057666
PGOMOU00000268876	chr11	74732203	74732370	-	ENSMUST00000118534	ENSMUSP00000102079	ENSMUSG00000030869
PGOMOU00000315868	chr11	75070814	75071213	-	ENSMUST00000119773	ENSMUSP00000151271	ENSMUSG00000061983
PGOMOU00000269152	chr11	75427753	75428152	+	ENSMUST00000119634	ENSMUSP00000088029	ENSMUSG00000006057
PGOMOU00000310575	chr11	76144258	76144719	+	ENSMUST00000121617	ENSMUSP00000149722	ENSMUSG00000048758
PGOMOU00000269155	chr11	76514069	76514571	+	ENSMUST00000119724	ENSMUSP00000072320	ENSMUSG00000059070
PGOMOU00000269156	chr11	76601319	76601629	+	ENSMUST00000136893	ENSMUSP00000079340	ENSMUSG00000057863
PGOMOU00000268879	chr11	77107852	77108180	-	ENSMUST00000117087	ENSMUSP00000048770	ENSMUSG00000039105
PGOMOU00000269157	chr11	77149628	77150525	+	ENSMUST00000119288	ENSMUSP00000125729	ENSMUSG00000026641
PGOMOU00000269158	chr11	77293444	77295898	+	ENSMUST00000121455	ENSMUSP00000021698	ENSMUSG00000021270
PGOMOU00000269159	chr11	77542133	77543080	+	ENSMUST00000120228	ENSMUSP00000071214	ENSMUSG00000021116
PGOMOU00000269160	chr11	77639854	77640033	+	ENSMUST00000121688	ENSMUSP00000099435	ENSMUSG00000071415
PGOMOU00000268882	chr11	77644144	77644910	-	ENSMUST00000119871	ENSMUSP00000120715	ENSMUSG00000044533
PGOMOU00000314189	chr11	77747041	77748041	+	ENSMUST00000117231	ENSMUSP00000078388	ENSMUSG00000012405
PGOMOU00000268884	chr11	78561319	78561600	-	ENSMUST00000122252	ENSMUSP00000008826	ENSMUSG00000008682
PGOMOU00000269162	chr11	78576237	78577355	+	ENSMUST00000169128	ENSMUSP00000034756	ENSMUSG00000032231
PGOMOU00000268885	chr11	78585161	78585555	-	ENSMUST00000119052	ENSMUSP00000109257	ENSMUSG00000079480
PGOMOU00000268886	chr11	78708738	78709761	-	ENSMUST00000145158	ENSMUSP00000035105	ENSMUSG00000032518
PGOMOU00000269163	chr11	79212796	79213243	+	ENSMUST00000121698	ENSMUSP00000123410	ENSMUSG00000046364
PGOMOU00000310552	chr11	79371257	79372230	-	ENSMUST00000119771	ENSMUSP00000148326	ENSMUSG00000110469
PGOMOU00000268890	chr11	79451941	79452447	-	ENSMUST00000118691	ENSMUSP00000078654	ENSMUSG00000062328
PGOMOU00000269165	chr11	79897222	79897962	+	ENSMUST00000122169	ENSMUSP00000011896	ENSMUSG00000011752
PGOMOU00000269166	chr11	79905981	79906127	+	ENSMUST00000122438	ENSMUSP00000025930	ENSMUSG00000024974
PGOMOU00000268894	chr11	80822780	80823193	-	ENSMUST00000117824	ENSMUSP00000025278	ENSMUSG00000024414
PGOMOU00000269167	chr11	81046794	81048771	+	ENSMUST00000119111	ENSMUSP00000031617	ENSMUSG00000029614
PGOMOU00000268895	chr11	81572655	81573473	-	ENSMUST00000117522	ENSMUSP00000119603	ENSMUSG00000038845
PGOMOU00000269169	chr11	82728000	82729102	+	ENSMUST00000118925	ENSMUSP00000007754	ENSMUSG00000007610
PGOMOU00000268896	chr11	82745804	82746205	-	ENSMUST00000120047	ENSMUSP00000120528	ENSMUSG00000028234
PGOMOU00000307113	chr11	82971092	82971920	+	ENSMUST00000121929	ENSMUSP00000143207	ENSMUSG00000049327
PGOMOU00000314648	chr11	83028855	83036166	-	ENSMUST00000152760	ENSMUSP00000154898	ENSMUSG00000115883
PGOMOU00000269171	chr11	83036377	83036908	+	ENSMUST00000215473	ENSMUSP00000128489	ENSMUSG00000090451
PGOMOU00000268899	chr11	83124820	83125180	-	ENSMUST00000214874	ENSMUSP00000022497	ENSMUSG00000021930
PGOMOU00000314655	chr11	83243860	83260564	+	ENSMUST00000117952	ENSMUSP00000155027	ENSMUSG00000116175
PGOMOU00000269173	chr11	83677518	83678345	+	ENSMUST00000118318	ENSMUSP00000090511	ENSMUSG00000069792
PGOMOU00000268900	chr11	83681538	83681726	-	ENSMUST00000121582	ENSMUSP00000051222	ENSMUSG00000050856
PGOMOU00000269174	chr11	83687610	83688456	+	ENSMUST00000117334	ENSMUSP00000090511	ENSMUSG00000069792
PGOMOU00000269175	chr11	83695275	83696185	+	ENSMUST00000121317	ENSMUSP00000090511	ENSMUSG00000069792
PGOMOU00000269176	chr11	83800464	83801092	+	ENSMUST00000122379	ENSMUSP00000028584	ENSMUSG00000027163
PGOMOU00000269181	chr11	85216597	85217054	+	ENSMUST00000119676	ENSMUSP00000099696	ENSMUSG00000023075
PGOMOU00000313779	chr11	85950495	85950973	+	ENSMUST00000118790	ENSMUSP00000041652	ENSMUSG00000041453
PGOMOU00000269183	chr11	86185329	86185642	+	ENSMUST00000121382	ENSMUSP00000047960	ENSMUSG00000038717
PGOMOU00000315379	chr11	86630428	86631026	-	ENSMUST00000117851	ENSMUSP00000115722	ENSMUSG00000074129
PGOMOU00000269185	chr11	87078787	87079257	+	ENSMUST00000120315	ENSMUSP00000041652	ENSMUSG00000041453
PGOMOU00000269186	chr11	87304673	87304944	+	ENSMUST00000118128	ENSMUSP00000115919	ENSMUSG00000008682
PGOMOU00000269187	chr11	87467679	87469058	+	ENSMUST00000118342	ENSMUSP00000032138	ENSMUSG00000030057
PGOMOU00000269188	chr11	87931987	87932159	+	ENSMUST00000120211	ENSMUSP00000014457	ENSMUSG00000014313
PGOMOU00000269189	chr11	87944403	87944814	+	ENSMUST00000156462	ENSMUSP00000020657	ENSMUSG00000020390
PGOMOU00000269190	chr11	88335660	88335984	+	ENSMUST00000117358	ENSMUSP00000046101	ENSMUSG00000034994
PGOMOU00000268909	chr11	88432986	88433514	-	ENSMUST00000120278	ENSMUSP00000077857	ENSMUSG00000060636
PGOMOU00000268911	chr11	90516777	90517316	-	ENSMUST00000118146	ENSMUSP00000042207	ENSMUSG00000036698
PGOMOU00000268912	chr11	90538484	90539146	-	ENSMUST00000119669	ENSMUSP00000080993	ENSMUSG00000064351
PGOMOU00000268913	chr11	90859767	90861348	-	ENSMUST00000118450	ENSMUSP00000126109	ENSMUSG00000001416
PGOMOU00000268915	chr11	91830442	91831390	-	ENSMUST00000120660	ENSMUSP00000142702	ENSMUSG00000063681
PGOMOU00000314183	chr11	92770031	92770973	-	ENSMUST00000118237	ENSMUSP00000078388	ENSMUSG00000012405
PGOMOU00000268917	chr11	92792699	92793279	-	ENSMUST00000118039	ENSMUSP00000002818	ENSMUSG00000002741
PGOMOU00000269192	chr11	93650759	93651969	+	ENSMUST00000120917	ENSMUSP00000026989	ENSMUSG00000025871
PGOMOU00000269193	chr11	93695082	93695551	+	ENSMUST00000122414	ENSMUSP00000073175	ENSMUSG00000060938
PGOMOU00000314190	chr11	94607402	94609036	+	ENSMUST00000117457	ENSMUSP00000092502	ENSMUSG00000044533
PGOMOU00000268919	chr11	94756976	94757763	-	ENSMUST00000146507	ENSMUSP00000125159	ENSMUSG00000075610
PGOMOU00000268920	chr11	94797049	94797777	-	ENSMUST00000120297	ENSMUSP00000125159	ENSMUSG00000075610
PGOMOU00000268921	chr11	94812619	94813348	-	ENSMUST00000121794	ENSMUSP00000125159	ENSMUSG00000075610
PGOMOU00000268922	chr11	94828186	94828930	-	ENSMUST00000120758	ENSMUSP00000125159	ENSMUSG00000075610
PGOMOU00000268923	chr11	94845358	94846092	-	ENSMUST00000120215	ENSMUSP00000125159	ENSMUSG00000075610
PGOMOU00000268924	chr11	94861018	94861759	-	ENSMUST00000124176	ENSMUSP00000125159	ENSMUSG00000075610
PGOMOU00000269195	chr11	95176813	95177244	+	ENSMUST00000117670	ENSMUSP00000032597	ENSMUSG00000030432
PGOMOU00000268925	chr11	95462546	95462721	-	ENSMUST00000120533	ENSMUSP00000126565	ENSMUSG00000091625
PGOMOU00000269196	chr11	95761491	95761665	+	ENSMUST00000120170	ENSMUSP00000051968	ENSMUSG00000045996
PGOMOU00000269197	chr11	96248633	96249189	+	ENSMUST00000119837	ENSMUSP00000072320	ENSMUSG00000059070
PGOMOU00000268926	chr11	96795439	96795825	-	ENSMUST00000119491	ENSMUSP00000113804	ENSMUSG00000055553
PGOMOU00000269199	chr11	96870195	96871001	+	ENSMUST00000119349	ENSMUSP00000092502	ENSMUSG00000044533
PGOMOU00000310579	chr11	97037007	97037483	+	ENSMUST00000120287	ENSMUSP00000149722	ENSMUSG00000048758
PGOMOU00000310580	chr11	97096933	97097326	+	ENSMUST00000119956	ENSMUSP00000150020	ENSMUSG00000071866
PGOMOU00000268927	chr11	97322328	97322489	-	ENSMUST00000122313	ENSMUSP00000025761	ENSMUSG00000024842
PGOMOU00000269204	chr11	97968792	97969235	+	ENSMUST00000118176	ENSMUSP00000000090	ENSMUSG00000000088
PGOMOU00000269205	chr11	98063888	98064043	+	ENSMUST00000119220	ENSMUSP00000117461	ENSMUSG00000038900
PGOMOU00000269206	chr11	98185366	98186107	+	ENSMUST00000121487	ENSMUSP00000099878	ENSMUSG00000028495
PGOMOU00000315869	chr11	98624351	98625661	-	ENSMUST00000104933	ENSMUSP00000049025	ENSMUSG00000071172
PGOMOU00000268928	chr11	99305148	99306140	-	ENSMUST00000121842	ENSMUSP00000092168	ENSMUSG00000072822
PGOMOU00000269209	chr11	99678126	99679133	+	ENSMUST00000120200	ENSMUSP00000113942	ENSMUSG00000057666
PGOMOU00000268929	chr11	99683618	99683740	-	ENSMUST00000122396	ENSMUSP00000103060	ENSMUSG00000046474
PGOMOU00000268930	chr11	99839973	99840260	-	ENSMUST00000120751	ENSMUSP00000115044	ENSMUSG00000020738
PGOMOU00000269211	chr11	99932162	99933109	+	ENSMUST00000117567	ENSMUSP00000078589	ENSMUSG00000028639
PGOMOU00000269212	chr11	99955607	99956023	+	ENSMUST00000117429	ENSMUSP00000103060	ENSMUSG00000046474
PGOMOU00000269213	chr11	99961079	99961318	+	ENSMUST00000120682	ENSMUSP00000103060	ENSMUSG00000046474
PGOMOU00000268931	chr11	99988134	99988592	-	ENSMUST00000118454	ENSMUSP00000078654	ENSMUSG00000062328
PGOMOU00000268932	chr11	100228845	100232078	-	ENSMUST00000121423	ENSMUSP00000007280	ENSMUSG00000053797
PGOMOU00000269214	chr11	100243273	100243629	+	ENSMUST00000119257	ENSMUSP00000066210	ENSMUSG00000055839
PGOMOU00000269215	chr11	100559457	100559608	+	ENSMUST00000239071	ENSMUSP00000006976	ENSMUSG00000006784
PGOMOU00000269216	chr11	101306742	101307380	+	ENSMUST00000119609	ENSMUSP00000099878	ENSMUSG00000028495
PGOMOU00000269217	chr11	101352236	101353139	+	ENSMUST00000117946	ENSMUSP00000040255	ENSMUSG00000078651
PGOMOU00000268933	chr11	101353309	101353545	-	ENSMUST00000117474	ENSMUSP00000058919	ENSMUSG00000046330
PGOMOU00000269218	chr11	101366713	101366863	+	ENSMUST00000239064	ENSMUSP00000019469	ENSMUSG00000078650
PGOMOU00000269219	chr11	101476226	101476521	+	ENSMUST00000119535	ENSMUSP00000072829	ENSMUSG00000058927
PGOMOU00000269220	chr11	101939501	101939899	+	ENSMUST00000120378	ENSMUSP00000090305	ENSMUSG00000063316
PGOMOU00000268935	chr11	102113249	102113573	-	ENSMUST00000120636	ENSMUSP00000120715	ENSMUSG00000044533
PGOMOU00000268936	chr11	102492439	102492609	-	ENSMUST00000117568	ENSMUSP00000020372	ENSMUSG00000020163
PGOMOU00000269221	chr11	102545702	102546022	+	ENSMUST00000119782	ENSMUSP00000028672	ENSMUSG00000027239
PGOMOU00000268937	chr11	102659128	102659925	-	ENSMUST00000119744	ENSMUSP00000022803	ENSMUSG00000022193
PGOMOU00000310555	chr11	102731301	102732063	-	ENSMUST00000120601	ENSMUSP00000147815	ENSMUSG00000030751
PGOMOU00000268940	chr11	103600242	103601105	-	ENSMUST00000119578	ENSMUSP00000120715	ENSMUSG00000044533
PGOMOU00000268941	chr11	103879915	103880243	-	ENSMUST00000172606	ENSMUSP00000043559	ENSMUSG00000037710
PGOMOU00000269222	chr11	104491613	104492024	+	ENSMUST00000120955	ENSMUSP00000067897	ENSMUSG00000053368
PGOMOU00000286646	chr11	104565400	104566726	-	ENSMUST00000121761	ENSMUSP00000125623	ENSMUSG00000018199
PGOMOU00000268943	chr11	104571268	104571557	-	ENSMUST00000117888	ENSMUSP00000061012	ENSMUSG00000040681
PGOMOU00000268944	chr11	104679105	104680655	-	ENSMUST00000121389	ENSMUSP00000080354	ENSMUSG00000060036
PGOMOU00000310581	chr11	104928216	104928804	+	ENSMUST00000118253	ENSMUSP00000118733	ENSMUSG00000066551
PGOMOU00000269224	chr11	105031157	105031847	+	ENSMUST00000120525	ENSMUSP00000099878	ENSMUSG00000028495
PGOMOU00000268945	chr11	105033034	105034074	-	ENSMUST00000118579	ENSMUSP00000028969	ENSMUSG00000027469
PGOMOU00000268946	chr11	105164776	105166620	-	ENSMUST00000118770	ENSMUSP00000059533	ENSMUSG00000034889
PGOMOU00000269225	chr11	105773518	105774784	+	ENSMUST00000117842	ENSMUSP00000140319	ENSMUSG00000051223
PGOMOU00000269226	chr11	105875905	105876913	+	ENSMUST00000119992	ENSMUSP00000067200	ENSMUSG00000055334
PGOMOU00000315032	chr11	107003909	107004740	-	ENSMUST00000119530	ENSMUSP00000156607	ENSMUSG00000058704
PGOMOU00000315870	chr11	107171900	107172232	-	ENSMUST00000117751	ENSMUSP00000151271	ENSMUSG00000061983
PGOMOU00000269231	chr11	107191094	107191630	+	ENSMUST00000119942	ENSMUSP00000127663	ENSMUSG00000029580
PGOMOU00000269232	chr11	107330708	107331058	+	ENSMUST00000119399	ENSMUSP00000083722	ENSMUSG00000073702
PGOMOU00000315760	chr11	107531931	107532305	-	ENSMUST00000118214	ENSMUSP00000071881	ENSMUSG00000060461
PGOMOU00000314192	chr11	108423273	108423758	+	ENSMUST00000119828	ENSMUSP00000099962	ENSMUSG00000062647
PGOMOU00000268958	chr11	108687074	108688035	-	ENSMUST00000121388	ENSMUSP00000095788	ENSMUSG00000094520
PGOMOU00000269236	chr11	108716483	108716906	+	ENSMUST00000118777	ENSMUSP00000099541	ENSMUSG00000058546
PGOMOU00000269237	chr11	109007651	109008781	+	ENSMUST00000119655	ENSMUSP00000099878	ENSMUSG00000028495
PGOMOU00000268959	chr11	109159187	109160194	-	ENSMUST00000120913	ENSMUSP00000113942	ENSMUSG00000057666
PGOMOU00000269238	chr11	111276100	111276931	+	ENSMUST00000121873	ENSMUSP00000087110	ENSMUSG00000055762
PGOMOU00000310557	chr11	111612817	111613306	-	ENSMUST00000120443	ENSMUSP00000149722	ENSMUSG00000048758
PGOMOU00000268963	chr11	111724648	111725624	-	ENSMUST00000121349	ENSMUSP00000050803	ENSMUSG00000047603
PGOMOU00000269239	chr11	113678530	113679331	+	ENSMUST00000119625	ENSMUSP00000117063	ENSMUSG00000022283
PGOMOU00000269240	chr11	113756702	113757206	+	ENSMUST00000121468	ENSMUSP00000109399	ENSMUSG00000047215
PGOMOU00000269241	chr11	114357129	114358261	+	ENSMUST00000122121	ENSMUSP00000020099	ENSMUSG00000019942
PGOMOU00000269242	chr11	114664608	114664909	+	ENSMUST00000120766	ENSMUSP00000104954	ENSMUSG00000061474
PGOMOU00000269243	chr11	114908731	114909185	+	ENSMUST00000117948	ENSMUSP00000115500	ENSMUSG00000021660
PGOMOU00000269244	chr11	114932871	114933271	+	ENSMUST00000119016	ENSMUSP00000090305	ENSMUSG00000063316
PGOMOU00000269245	chr11	115493024	115493182	+	ENSMUST00000118637	ENSMUSP00000110886	ENSMUSG00000079641
PGOMOU00000269247	chr11	115729466	115729679	+	ENSMUST00000120031	ENSMUSP00000110013	ENSMUSG00000067288
PGOMOU00000269248	chr11	116382750	116383205	+	ENSMUST00000121547	ENSMUSP00000003521	ENSMUSG00000003429
PGOMOU00000269249	chr11	116504536	116504838	+	ENSMUST00000119508	ENSMUSP00000079340	ENSMUSG00000057863
PGOMOU00000268967	chr11	116739062	116749833	-	ENSMUST00000106377	ENSMUSP00000009732	ENSMUSG00000009588
PGOMOU00000268969	chr11	117420696	117421127	-	ENSMUST00000118083	ENSMUSP00000054490	ENSMUSG00000049517
PGOMOU00000268970	chr11	118204712	118205179	-	ENSMUST00000118713	ENSMUSP00000041652	ENSMUSG00000041453
PGOMOU00000268972	chr11	119646186	119646630	-	ENSMUST00000121392	ENSMUSP00000117987	ENSMUSG00000071866
PGOMOU00000269251	chr11	120765310	120767365	+	ENSMUST00000118124	ENSMUSP00000026148	ENSMUSG00000025150
PGOMOU00000315871	chr11	121003492	121003784	-	ENSMUST00000118601	ENSMUSP00000151271	ENSMUSG00000061983
PGOMOU00000268974	chr11	121092392	121092559	-	ENSMUST00000120640	ENSMUSP00000126565	ENSMUSG00000091625
PGOMOU00000268975	chr11	121106147	121107127	-	ENSMUST00000120433	ENSMUSP00000045048	ENSMUSG00000042079
PGOMOU00000314650	chr11	121165471	121165925	-	ENSMUST00000119569	ENSMUSP00000112474	ENSMUSG00000024002
PGOMOU00000268977	chr11	121415092	121415426	-	ENSMUST00000120209	ENSMUSP00000057392	ENSMUSG00000050996
PGOMOU00000268978	chr11	121886542	121886968	-	ENSMUST00000120180	ENSMUSP00000065940	ENSMUSG00000054717
PGOMOU00000269774	chr12	3023883	3025753	+	ENSMUST00000165915	ENSMUSP00000113289	ENSMUSG00000070933
PGOMOU00000269775	chr12	3039869	3041434	+	ENSMUST00000219747	ENSMUSP00000108044	ENSMUSG00000038346
PGOMOU00000269254	chr12	3044729	3046242	-	ENSMUST00000218390	ENSMUSP00000001818	ENSMUSG00000001767
PGOMOU00000269255	chr12	3054927	3055401	-	ENSMUST00000219169	ENSMUSP00000028551	ENSMUSG00000027131
PGOMOU00000269778	chr12	3082667	3087041	+	ENSMUST00000168738	ENSMUSP00000113289	ENSMUSG00000070933
PGOMOU00000269779	chr12	3171874	3201049	+	ENSMUST00000210657	ENSMUSP00000076024	ENSMUSG00000046201
PGOMOU00000308006	chr12	3216912	3228147	+	ENSMUST00000218269	ENSMUSP00000104293	ENSMUSG00000078817
PGOMOU00000269257	chr12	3228756	3229891	-	ENSMUST00000219904	ENSMUSP00000015866	ENSMUSG00000015721
PGOMOU00000269781	chr12	3438515	3438889	+	ENSMUST00000239031	ENSMUSP00000041538	ENSMUSG00000035530
PGOMOU00000269258	chr12	3521922	3523268	-	ENSMUST00000219719	ENSMUSP00000128661	ENSMUSG00000011179
PGOMOU00000269260	chr12	3931533	3932040	-	ENSMUST00000220237	ENSMUSP00000118407	ENSMUSG00000060288
PGOMOU00000269261	chr12	4077403	4077624	-	ENSMUST00000219162	ENSMUSP00000080992	ENSMUSG00000064345
PGOMOU00000269785	chr12	4225785	4228401	+	ENSMUST00000219991	ENSMUSP00000143254	ENSMUSG00000042520
PGOMOU00000308441	chr12	4689402	4689926	-	ENSMUST00000080062	ENSMUSP00000148671	ENSMUSG00000045128
PGOMOU00000269789	chr12	4782170	4783515	+	ENSMUST00000169666	ENSMUSP00000051033	ENSMUSG00000043091
PGOMOU00000269264	chr12	5066832	5067448	-	ENSMUST00000219035	ENSMUSP00000110021	ENSMUSG00000077450
PGOMOU00000269265	chr12	5589617	5590624	-	ENSMUST00000182336	ENSMUSP00000113942	ENSMUSG00000057666
PGOMOU00000269266	chr12	5591204	5591532	-	ENSMUST00000219669	ENSMUSP00000006911	ENSMUSG00000006728
PGOMOU00000269790	chr12	6005667	6006240	+	ENSMUST00000220422	ENSMUSP00000052033	ENSMUSG00000048534
PGOMOU00000269268	chr12	6281019	6282336	-	ENSMUST00000219548	ENSMUSP00000002275	ENSMUSG00000002205
PGOMOU00000269269	chr12	6498124	6498615	-	ENSMUST00000218888	ENSMUSP00000063554	ENSMUSG00000055760
PGOMOU00000269270	chr12	6966758	6966960	-	ENSMUST00000217971	ENSMUSP00000110013	ENSMUSG00000067288
PGOMOU00000269271	chr12	7417425	7418124	-	ENSMUST00000218817	ENSMUSP00000038144	ENSMUSG00000040945
PGOMOU00000269272	chr12	7878109	7883870	-	ENSMUST00000219023	ENSMUSP00000035338	ENSMUSG00000040140
PGOMOU00000269792	chr12	7897573	7898274	+	ENSMUST00000220333	ENSMUSP00000088365	ENSMUSG00000068882
PGOMOU00000269273	chr12	8479091	8480303	-	ENSMUST00000219344	ENSMUSP00000060206	ENSMUSG00000042888
PGOMOU00000313373	chr12	9429547	9430100	+	ENSMUST00000080066	ENSMUSP00000054303	ENSMUSG00000034343
PGOMOU00000269276	chr12	9473101	9473374	-	ENSMUST00000220103	ENSMUSP00000076160	ENSMUSG00000040782
PGOMOU00000269795	chr12	10152142	10158233	+	ENSMUST00000217708	ENSMUSP00000020843	ENSMUSG00000020532
PGOMOU00000269277	chr12	10368466	10368670	-	ENSMUST00000219281	ENSMUSP00000080741	ENSMUSG00000057322
PGOMOU00000269796	chr12	10493500	10494199	+	ENSMUST00000219091	ENSMUSP00000099878	ENSMUSG00000028495
PGOMOU00000269278	chr12	10723657	10724506	-	ENSMUST00000219622	ENSMUSP00000121009	ENSMUSG00000054405
PGOMOU00000308466	chr12	11099596	11100077	+	ENSMUST00000220362	ENSMUSP00000149722	ENSMUSG00000048758
PGOMOU00000269798	chr12	11499295	11499892	+	ENSMUST00000221331	ENSMUSP00000117987	ENSMUSG00000071866
PGOMOU00000269280	chr12	11665771	11667049	-	ENSMUST00000218729	ENSMUSP00000027123	ENSMUSG00000025980
PGOMOU00000269281	chr12	11760447	11760871	-	ENSMUST00000219165	ENSMUSP00000069004	ENSMUSG00000063457
PGOMOU00000269282	chr12	11881325	11882663	-	ENSMUST00000221547	ENSMUSP00000060246	ENSMUSG00000058672
PGOMOU00000269283	chr12	12949289	12949535	-	ENSMUST00000221337	ENSMUSP00000103940	ENSMUSG00000037563
PGOMOU00000313679	chr12	13149680	13150160	-	ENSMUST00000222933	ENSMUSP00000041652	ENSMUSG00000041453
PGOMOU00000269285	chr12	13436447	13437098	-	ENSMUST00000220724	ENSMUSP00000022993	ENSMUSG00000022365
PGOMOU00000269286	chr12	13752674	13753665	-	ENSMUST00000182021	ENSMUSP00000113942	ENSMUSG00000057666
PGOMOU00000269287	chr12	13787903	13792337	-	ENSMUST00000220877	ENSMUSP00000132020	ENSMUSG00000062270
PGOMOU00000269287	chr12	13788557	13790252	-	ENSMUST00000221883	ENSMUSP00000132020	ENSMUSG00000062270
PGOMOU00000269287	chr12	13790264	13791710	-	ENSMUST00000220749	ENSMUSP00000132020	ENSMUSG00000062270
PGOMOU00000269800	chr12	14930107	14930543	+	ENSMUST00000223036	ENSMUSP00000075441	ENSMUSG00000022635
PGOMOU00000269801	chr12	15050629	15051313	+	ENSMUST00000221563	ENSMUSP00000048486	ENSMUSG00000041852
PGOMOU00000269802	chr12	15102442	15104203	+	ENSMUST00000222939	ENSMUSP00000098076	ENSMUSG00000056076
PGOMOU00000269805	chr12	15581254	15581801	+	ENSMUST00000222077	ENSMUSP00000102078	ENSMUSG00000028691
PGOMOU00000269806	chr12	15728097	15729095	+	ENSMUST00000182234	ENSMUSP00000113942	ENSMUSG00000057666
PGOMOU00000269290	chr12	15865144	15865697	-	ENSMUST00000221004	ENSMUSP00000078654	ENSMUSG00000062328
PGOMOU00000269807	chr12	16155101	16155623	+	ENSMUST00000221780	ENSMUSP00000099595	ENSMUSG00000059291
PGOMOU00000269291	chr12	16921987	16922305	-	ENSMUST00000222207	ENSMUSP00000018383	ENSMUSG00000018239
PGOMOU00000269808	chr12	17233612	17234042	+	ENSMUST00000223362	ENSMUSP00000054490	ENSMUSG00000049517
PGOMOU00000269294	chr12	17568478	17568849	-	ENSMUST00000222500	ENSMUSP00000040416	ENSMUSG00000037544
PGOMOU00000313374	chr12	17882197	17882322	+	ENSMUST00000223226	ENSMUSP00000135963	ENSMUSG00000095470
PGOMOU00000269296	chr12	17895312	17895472	-	ENSMUST00000222538	ENSMUSP00000134665	ENSMUSG00000020923
PGOMOU00000313958	chr12	17902389	17904675	+	ENSMUST00000221489	ENSMUSP00000134352	ENSMUSG00000074832
PGOMOU00000269813	chr12	17933418	17938883	+	ENSMUST00000221109	ENSMUSP00000071756	ENSMUSG00000071379
PGOMOU00000269814	chr12	17985000	17985097	+	ENSMUST00000222478	ENSMUSP00000016571	ENSMUSG00000016427
PGOMOU00000269815	chr12	17993133	17993258	+	ENSMUST00000223267	ENSMUSP00000135963	ENSMUSG00000095470
PGOMOU00000269816	chr12	18013612	18013714	+	ENSMUST00000223372	ENSMUSP00000016571	ENSMUSG00000016427
PGOMOU00000269297	chr12	18018493	18018640	-	ENSMUST00000222183	ENSMUSP00000134665	ENSMUSG00000020923
PGOMOU00000269818	chr12	18061967	18064867	+	ENSMUST00000223186	ENSMUSP00000071756	ENSMUSG00000071379
PGOMOU00000269819	chr12	18123716	18123840	+	ENSMUST00000221945	ENSMUSP00000016571	ENSMUSG00000016427
PGOMOU00000313375	chr12	18136186	18136311	+	ENSMUST00000222777	ENSMUSP00000135963	ENSMUSG00000095470
PGOMOU00000269298	chr12	18143935	18144082	-	ENSMUST00000221588	ENSMUSP00000134665	ENSMUSG00000020923
PGOMOU00000313376	chr12	18186151	18191623	+	ENSMUST00000221231	ENSMUSP00000152772	ENSMUSG00000071379
PGOMOU00000269823	chr12	18219929	18223712	+	ENSMUST00000220759	ENSMUSP00000006818	ENSMUSG00000006642
PGOMOU00000308442	chr12	18227160	18239074	-	ENSMUST00000221258	ENSMUSP00000151425	ENSMUSG00000044581
PGOMOU00000307121	chr12	18285572	18286534	+	ENSMUST00000220961	ENSMUSP00000142612	ENSMUSG00000078578
PGOMOU00000313377	chr12	18332873	18339043	+	ENSMUST00000223004	ENSMUSP00000152772	ENSMUSG00000071379
PGOMOU00000269826	chr12	18364462	18365470	+	ENSMUST00000220817	ENSMUSP00000099587	ENSMUSG00000004455
PGOMOU00000269828	chr12	18387755	18388078	+	ENSMUST00000221998	ENSMUSP00000135963	ENSMUSG00000095470
PGOMOU00000269830	chr12	18505722	18505869	+	ENSMUST00000222355	ENSMUSP00000016571	ENSMUSG00000016427
PGOMOU00000313378	chr12	18559615	18565108	+	ENSMUST00000222589	ENSMUSP00000152772	ENSMUSG00000071379
PGOMOU00000313379	chr12	18610384	18610600	+	ENSMUST00000220919	ENSMUSP00000135963	ENSMUSG00000095470
PGOMOU00000269300	chr12	18640932	18641025	-	ENSMUST00000220910	ENSMUSP00000134665	ENSMUSG00000020923
PGOMOU00000313380	chr12	18681374	18684265	+	ENSMUST00000221499	ENSMUSP00000152772	ENSMUSG00000071379
PGOMOU00000269837	chr12	18725260	18725413	+	ENSMUST00000223042	ENSMUSP00000016571	ENSMUSG00000016427
PGOMOU00000269839	chr12	18773494	18776375	+	ENSMUST00000220463	ENSMUSP00000071756	ENSMUSG00000071379
PGOMOU00000313381	chr12	18853871	18854005	+	ENSMUST00000220531	ENSMUSP00000135963	ENSMUSG00000095470
PGOMOU00000313382	chr12	18905926	18911358	+	ENSMUST00000222535	ENSMUSP00000152772	ENSMUSG00000071379
PGOMOU00000269843	chr12	18973135	18973288	+	ENSMUST00000222049	ENSMUSP00000016571	ENSMUSG00000016427
PGOMOU00000313383	chr12	18991483	18997102	+	ENSMUST00000221420	ENSMUSP00000152772	ENSMUSG00000071379
PGOMOU00000269845	chr12	19036258	19036408	+	ENSMUST00000221325	ENSMUSP00000016571	ENSMUSG00000016427
PGOMOU00000313384	chr12	19096320	19099220	+	ENSMUST00000222116	ENSMUSP00000152772	ENSMUSG00000071379
PGOMOU00000269850	chr12	19166959	19167112	+	ENSMUST00000222735	ENSMUSP00000016571	ENSMUSG00000016427
PGOMOU00000269851	chr12	19176103	19176229	+	ENSMUST00000222931	ENSMUSP00000135963	ENSMUSG00000095470
PGOMOU00000313385	chr12	19218082	19218575	+	ENSMUST00000221548	ENSMUSP00000152772	ENSMUSG00000071379
PGOMOU00000269305	chr12	19295769	19295877	-	ENSMUST00000222201	ENSMUSP00000134665	ENSMUSG00000020923
PGOMOU00000313387	chr12	19329058	19334616	+	ENSMUST00000223225	ENSMUSP00000152772	ENSMUSG00000071379
PGOMOU00000269858	chr12	19379230	19379377	+	ENSMUST00000223433	ENSMUSP00000016571	ENSMUSG00000016427
PGOMOU00000286664	chr12	19490532	19490657	+	ENSMUST00000186566	ENSMUSP00000135963	ENSMUSG00000095470
PGOMOU00000313389	chr12	19525993	19563094	+	ENSMUST00000222009	ENSMUSP00000152772	ENSMUSG00000071379
PGOMOU00000313390	chr12	19554079	19556136	+	ENSMUST00000221242	ENSMUSP00000152772	ENSMUSG00000071379
PGOMOU00000269865	chr12	19598710	19598857	+	ENSMUST00000223138	ENSMUSP00000016571	ENSMUSG00000016427
PGOMOU00000313391	chr12	19606929	19623085	+	ENSMUST00000221254	ENSMUSP00000135963	ENSMUSG00000095470
PGOMOU00000313392	chr12	19658046	19658434	+	ENSMUST00000221889	ENSMUSP00000152772	ENSMUSG00000071379
PGOMOU00000269871	chr12	19704294	19704567	+	ENSMUST00000222935	ENSMUSP00000135963	ENSMUSG00000095470
PGOMOU00000269307	chr12	19729035	19729143	-	ENSMUST00000221803	ENSMUSP00000134665	ENSMUSG00000020923
PGOMOU00000313323	chr12	19824891	19830372	-	ENSMUST00000223533	ENSMUSP00000152772	ENSMUSG00000071379
PGOMOU00000313946	chr12	19865126	19865495	-	ENSMUST00000223086	ENSMUSP00000104618	ENSMUSG00000078880
PGOMOU00000313324	chr12	19882154	19882320	-	ENSMUST00000221362	ENSMUSP00000135963	ENSMUSG00000095470
PGOMOU00000313325	chr12	19949814	19950922	-	ENSMUST00000221262	ENSMUSP00000152772	ENSMUSG00000071379
PGOMOU00000269313	chr12	19968526	19968634	-	ENSMUST00000221058	ENSMUSP00000134665	ENSMUSG00000020923
PGOMOU00000313393	chr12	20002777	20008396	+	ENSMUST00000221342	ENSMUSP00000152772	ENSMUSG00000071379
PGOMOU00000269876	chr12	20056153	20056306	+	ENSMUST00000221682	ENSMUSP00000016571	ENSMUSG00000016427
PGOMOU00000313394	chr12	20071882	20072011	+	ENSMUST00000221071	ENSMUSP00000135963	ENSMUSG00000095470
PGOMOU00000313395	chr12	20111164	20144845	+	ENSMUST00000222981	ENSMUSP00000152772	ENSMUSG00000071379
PGOMOU00000313396	chr12	20139163	20139529	+	ENSMUST00000222265	ENSMUSP00000152772	ENSMUSG00000071379
PGOMOU00000313397	chr12	20196916	20197054	+	ENSMUST00000220587	ENSMUSP00000135963	ENSMUSG00000095470
PGOMOU00000269316	chr12	20236016	20236118	-	ENSMUST00000220815	ENSMUSP00000134665	ENSMUSG00000020923
PGOMOU00000313398	chr12	20275039	20278028	+	ENSMUST00000221661	ENSMUSP00000152772	ENSMUSG00000071379
PGOMOU00000269887	chr12	20304292	20304447	+	ENSMUST00000232194	ENSMUSP00000016571	ENSMUSG00000016427
PGOMOU00000313399	chr12	20312515	20312640	+	ENSMUST00000231862	ENSMUSP00000135963	ENSMUSG00000095470
PGOMOU00000314852	chr12	20415937	20416075	+	ENSMUST00000223397	ENSMUSP00000135963	ENSMUSG00000095470
PGOMOU00000269317	chr12	20512785	20512954	-	ENSMUST00000221690	ENSMUSP00000134665	ENSMUSG00000020923
PGOMOU00000313401	chr12	20545201	20550720	+	ENSMUST00000221504	ENSMUSP00000152772	ENSMUSG00000071379
PGOMOU00000269895	chr12	20606446	20606593	+	ENSMUST00000220809	ENSMUSP00000016571	ENSMUSG00000016427
PGOMOU00000313402	chr12	20615302	20615440	+	ENSMUST00000221544	ENSMUSP00000135963	ENSMUSG00000095470
PGOMOU00000313403	chr12	20664517	20669933	+	ENSMUST00000231814	ENSMUSP00000152772	ENSMUSG00000071379
PGOMOU00000269319	chr12	20804562	20804708	-	ENSMUST00000185966	ENSMUSP00000107927	ENSMUSG00000024120
PGOMOU00000286651	chr12	20815346	20815471	-	ENSMUST00000186243	ENSMUSP00000135963	ENSMUSG00000095470
PGOMOU00000313326	chr12	20874125	20877071	-	ENSMUST00000145605	ENSMUSP00000152772	ENSMUSG00000071379
PGOMOU00000269323	chr12	20898574	20902659	-	ENSMUST00000079237	ENSMUSP00000075719	ENSMUSG00000074735
PGOMOU00000313407	chr12	21042959	21048327	+	ENSMUST00000174304	ENSMUSP00000152772	ENSMUSG00000071379
PGOMOU00000269910	chr12	21545309	21554474	+	ENSMUST00000209258	ENSMUSP00000075339	ENSMUSG00000059669
PGOMOU00000313328	chr12	21624760	21630450	-	ENSMUST00000220842	ENSMUSP00000152772	ENSMUSG00000071379
PGOMOU00000313337	chr12	22203105	22208643	-	ENSMUST00000221269	ENSMUSP00000152772	ENSMUSG00000071379
PGOMOU00000269351	chr12	22274385	22274512	-	ENSMUST00000101544	ENSMUSP00000135963	ENSMUSG00000095470
PGOMOU00000313338	chr12	22320382	22326042	-	ENSMUST00000172851	ENSMUSP00000152772	ENSMUSG00000071379
PGOMOU00000313339	chr12	22409487	22414924	-	ENSMUST00000223082	ENSMUSP00000152772	ENSMUSG00000071379
PGOMOU00000313340	chr12	22466586	22466718	-	ENSMUST00000221984	ENSMUSP00000135963	ENSMUSG00000095470
PGOMOU00000313408	chr12	22552169	22555800	+	ENSMUST00000220706	ENSMUSP00000152772	ENSMUSG00000071379
PGOMOU00000269916	chr12	22559021	22559201	+	ENSMUST00000221456	ENSMUSP00000131389	ENSMUSG00000031708
PGOMOU00000269917	chr12	22593133	22593240	+	ENSMUST00000221132	ENSMUSP00000131930	ENSMUSG00000020923
PGOMOU00000269360	chr12	22597021	22597125	-	ENSMUST00000223288	ENSMUSP00000016571	ENSMUSG00000016427
PGOMOU00000313341	chr12	22622962	22623087	-	ENSMUST00000171036	ENSMUSP00000135963	ENSMUSG00000095470
PGOMOU00000269361	chr12	22631358	22631462	-	ENSMUST00000220677	ENSMUSP00000016571	ENSMUSG00000016427
PGOMOU00000269918	chr12	22666701	22666844	+	ENSMUST00000220556	ENSMUSP00000107927	ENSMUSG00000024120
PGOMOU00000313342	chr12	22670762	22671136	-	ENSMUST00000220653	ENSMUSP00000152772	ENSMUSG00000071379
PGOMOU00000313343	chr12	22696934	22698887	-	ENSMUST00000221121	ENSMUSP00000152772	ENSMUSG00000071379
PGOMOU00000313683	chr12	22725142	22726590	-	ENSMUST00000220517	ENSMUSP00000114301	ENSMUSG00000095990
PGOMOU00000313344	chr12	22745288	22745411	-	ENSMUST00000223354	ENSMUSP00000135963	ENSMUSG00000095470
PGOMOU00000313345	chr12	22829733	22833361	-	ENSMUST00000222057	ENSMUSP00000152772	ENSMUSG00000071379
PGOMOU00000269919	chr12	22877247	22877354	+	ENSMUST00000221267	ENSMUSP00000134665	ENSMUSG00000020923
PGOMOU00000269369	chr12	22882223	22882342	-	ENSMUST00000220571	ENSMUSP00000016571	ENSMUSG00000016427
PGOMOU00000313346	chr12	22906038	22906163	-	ENSMUST00000221698	ENSMUSP00000135963	ENSMUSG00000095470
PGOMOU00000269370	chr12	22914570	22914674	-	ENSMUST00000221528	ENSMUSP00000016571	ENSMUSG00000016427
PGOMOU00000313347	chr12	22953995	22960306	-	ENSMUST00000222206	ENSMUSP00000152772	ENSMUSG00000071379
PGOMOU00000269920	chr12	22998355	22998468	+	ENSMUST00000221861	ENSMUSP00000134665	ENSMUSG00000020923
PGOMOU00000313348	chr12	23009845	23009967	-	ENSMUST00000220625	ENSMUSP00000135963	ENSMUSG00000095470
PGOMOU00000269375	chr12	23018708	23018812	-	ENSMUST00000223360	ENSMUSP00000016571	ENSMUSG00000016427
PGOMOU00000313349	chr12	23112535	23115584	-	ENSMUST00000222008	ENSMUSP00000152772	ENSMUSG00000071379
PGOMOU00000269921	chr12	23155957	23156064	+	ENSMUST00000220778	ENSMUSP00000134665	ENSMUSG00000020923
PGOMOU00000269379	chr12	23166335	23166454	-	ENSMUST00000220883	ENSMUSP00000016571	ENSMUSG00000016427
PGOMOU00000313350	chr12	23189273	23189398	-	ENSMUST00000221724	ENSMUSP00000135963	ENSMUSG00000095470
PGOMOU00000269381	chr12	23197376	23197495	-	ENSMUST00000221852	ENSMUSP00000016571	ENSMUSG00000016427
PGOMOU00000313351	chr12	23221227	23315358	-	ENSMUST00000174403	ENSMUSP00000152772	ENSMUSG00000071379
PGOMOU00000313353	chr12	23361757	23367424	-	ENSMUST00000177691	ENSMUSP00000152772	ENSMUSG00000071379
PGOMOU00000313354	chr12	23426757	23426883	-	ENSMUST00000221133	ENSMUSP00000135963	ENSMUSG00000095470
PGOMOU00000269389	chr12	23435217	23435328	-	ENSMUST00000221284	ENSMUSP00000016571	ENSMUSG00000016427
PGOMOU00000313355	chr12	23479394	23484992	-	ENSMUST00000173586	ENSMUSP00000152772	ENSMUSG00000071379
PGOMOU00000269391	chr12	23503175	23503294	-	ENSMUST00000221097	ENSMUSP00000016571	ENSMUSG00000016427
PGOMOU00000313356	chr12	23568528	23573981	-	ENSMUST00000180089	ENSMUSP00000152772	ENSMUSG00000071379
PGOMOU00000313357	chr12	23634350	23634475	-	ENSMUST00000220467	ENSMUSP00000135963	ENSMUSG00000095470
PGOMOU00000269396	chr12	23711590	23714509	-	ENSMUST00000220962	ENSMUSP00000071756	ENSMUSG00000071379
PGOMOU00000313358	chr12	23733516	23736408	-	ENSMUST00000223537	ENSMUSP00000152772	ENSMUSG00000071379
PGOMOU00000315505	chr12	23779278	23780178	-	ENSMUST00000072014	ENSMUSP00000104677	ENSMUSG00000095648
PGOMOU00000269398	chr12	23800521	23800646	-	ENSMUST00000221991	ENSMUSP00000135963	ENSMUSG00000095470
PGOMOU00000269399	chr12	23812883	23812987	-	ENSMUST00000222114	ENSMUSP00000016571	ENSMUSG00000016427
PGOMOU00000313409	chr12	23896367	23899300	+	ENSMUST00000223411	ENSMUSP00000152772	ENSMUSG00000071379
PGOMOU00000269924	chr12	23903253	23903369	+	ENSMUST00000223385	ENSMUSP00000131389	ENSMUSG00000031708
PGOMOU00000269925	chr12	23937396	23937503	+	ENSMUST00000222799	ENSMUSP00000131930	ENSMUSG00000020923
PGOMOU00000269401	chr12	23941284	23941384	-	ENSMUST00000222778	ENSMUSP00000016571	ENSMUSG00000016427
PGOMOU00000313359	chr12	23968681	23968845	-	ENSMUST00000221047	ENSMUSP00000135963	ENSMUSG00000095470
PGOMOU00000269402	chr12	23977124	23977228	-	ENSMUST00000222418	ENSMUSP00000016571	ENSMUSG00000016427
PGOMOU00000313360	chr12	24013354	24016997	-	ENSMUST00000222563	ENSMUSP00000152772	ENSMUSG00000071379
PGOMOU00000313362	chr12	24176380	24179269	-	ENSMUST00000222650	ENSMUSP00000152772	ENSMUSG00000071379
PGOMOU00000313363	chr12	24252056	24252181	-	ENSMUST00000169148	ENSMUSP00000135963	ENSMUSG00000095470
PGOMOU00000313364	chr12	24302807	24308251	-	ENSMUST00000220456	ENSMUSP00000152772	ENSMUSG00000071379
PGOMOU00000269415	chr12	24367361	24367480	-	ENSMUST00000222165	ENSMUSP00000016571	ENSMUSG00000016427
PGOMOU00000269416	chr12	24382254	24383161	-	ENSMUST00000222696	ENSMUSP00000083474	ENSMUSG00000004455
PGOMOU00000313365	chr12	24493207	24493656	-	ENSMUST00000073088	ENSMUSP00000076933	ENSMUSG00000008475
PGOMOU00000269417	chr12	24512674	24512839	-	ENSMUST00000220562	ENSMUSP00000123410	ENSMUSG00000046364
PGOMOU00000269929	chr12	24760225	24760618	+	ENSMUST00000221016	ENSMUSP00000083722	ENSMUSG00000073702
PGOMOU00000269418	chr12	24776246	24776683	-	ENSMUST00000222444	ENSMUSP00000099541	ENSMUSG00000058546
PGOMOU00000269930	chr12	24779173	24779467	+	ENSMUST00000223420	ENSMUSP00000115919	ENSMUSG00000008682
PGOMOU00000269931	chr12	25282595	25282939	+	ENSMUST00000221995	ENSMUSP00000023851	ENSMUSG00000023089
PGOMOU00000269419	chr12	25819764	25820541	-	ENSMUST00000221179	ENSMUSP00000074317	ENSMUSG00000061099
PGOMOU00000269932	chr12	26150316	26150513	+	ENSMUST00000220612	ENSMUSP00000027123	ENSMUSG00000025980
PGOMOU00000269420	chr12	26431153	26436819	-	ENSMUST00000220508	ENSMUSP00000121791	ENSMUSG00000020641
PGOMOU00000269421	chr12	26485905	26486791	-	ENSMUST00000220530	ENSMUSP00000035105	ENSMUSG00000032518
PGOMOU00000269422	chr12	27263155	27263506	-	ENSMUST00000221503	ENSMUSP00000020397	ENSMUSG00000020180
PGOMOU00000269933	chr12	28523050	28523356	+	ENSMUST00000223390	ENSMUSP00000079180	ENSMUSG00000009927
PGOMOU00000269423	chr12	28886230	28886382	-	ENSMUST00000220624	ENSMUSP00000060523	ENSMUSG00000050621
PGOMOU00000269424	chr12	29316915	29317568	-	ENSMUST00000218409	ENSMUSP00000113942	ENSMUSG00000057666
PGOMOU00000269934	chr12	30486755	30486989	+	ENSMUST00000219713	ENSMUSP00000035142	ENSMUSG00000032547
PGOMOU00000269935	chr12	31018218	31019824	+	ENSMUST00000217973	ENSMUSP00000034834	ENSMUSG00000032294
PGOMOU00000269936	chr12	31030857	31031055	+	ENSMUST00000218679	ENSMUSP00000142702	ENSMUSG00000063681
PGOMOU00000269426	chr12	31099621	31100646	-	ENSMUST00000219793	ENSMUSP00000138965	ENSMUSG00000099115
PGOMOU00000269428	chr12	31198374	31199490	-	ENSMUST00000218516	ENSMUSP00000073880	ENSMUSG00000061477
PGOMOU00000269938	chr12	31234572	31234876	+	ENSMUST00000218421	ENSMUSP00000135946	ENSMUSG00000093922
PGOMOU00000269429	chr12	31258651	31258857	-	ENSMUST00000219694	ENSMUSP00000117461	ENSMUSG00000038900
PGOMOU00000269940	chr12	31418848	31420068	+	ENSMUST00000163721	ENSMUSP00000045009	ENSMUSG00000035235
PGOMOU00000269941	chr12	31562866	31563225	+	ENSMUST00000220174	ENSMUSP00000128502	ENSMUSG00000040621
PGOMOU00000269942	chr12	31747325	31747672	+	ENSMUST00000218894	ENSMUSP00000077857	ENSMUSG00000060636
PGOMOU00000269943	chr12	31748059	31749195	+	ENSMUST00000219973	ENSMUSP00000092502	ENSMUSG00000044533
PGOMOU00000269432	chr12	32219961	32220669	-	ENSMUST00000219549	ENSMUSP00000125162	ENSMUSG00000036955
PGOMOU00000269433	chr12	32486351	32487418	-	ENSMUST00000220213	ENSMUSP00000060803	ENSMUSG00000020493
PGOMOU00000269945	chr12	32710161	32712532	+	ENSMUST00000218175	ENSMUSP00000105732	ENSMUSG00000021012
PGOMOU00000269435	chr12	32929151	32929947	-	ENSMUST00000218220	ENSMUSP00000038126	ENSMUSG00000039208
PGOMOU00000269946	chr12	32930124	32930718	+	ENSMUST00000219361	ENSMUSP00000054840	ENSMUSG00000049588
PGOMOU00000269436	chr12	32931480	32931732	-	ENSMUST00000219303	ENSMUSP00000116991	ENSMUSG00000043372
PGOMOU00000269437	chr12	33401365	33404775	-	ENSMUST00000219139	ENSMUSP00000030852	ENSMUSG00000028999
PGOMOU00000269438	chr12	33496067	33496897	-	ENSMUST00000219348	ENSMUSP00000035105	ENSMUSG00000032518
PGOMOU00000269947	chr12	33846454	33847062	+	ENSMUST00000222787	ENSMUSP00000082682	ENSMUSG00000066551
PGOMOU00000313366	chr12	34290274	34291135	-	ENSMUST00000221733	ENSMUSP00000092502	ENSMUSG00000044533
PGOMOU00000269440	chr12	35761385	35761777	-	ENSMUST00000221103	ENSMUSP00000102198	ENSMUSG00000008683
PGOMOU00000269948	chr12	35772951	35775115	+	ENSMUST00000221386	ENSMUSP00000024739	ENSMUSG00000023944
PGOMOU00000269441	chr12	35818739	35819264	-	ENSMUST00000221625	ENSMUSP00000023269	ENSMUSG00000098274
PGOMOU00000313410	chr12	36090379	36091829	+	ENSMUST00000071825	ENSMUSP00000054303	ENSMUSG00000034343
PGOMOU00000269949	chr12	36115082	36115702	+	ENSMUST00000221209	ENSMUSP00000029722	ENSMUSG00000028081
PGOMOU00000269950	chr12	36172368	36173665	+	ENSMUST00000221263	ENSMUSP00000033673	ENSMUSG00000031311
PGOMOU00000308472	chr12	36539357	36539812	+	ENSMUST00000223284	ENSMUSP00000149722	ENSMUSG00000048758
PGOMOU00000269442	chr12	36968424	36969150	-	ENSMUST00000222789	ENSMUSP00000099878	ENSMUSG00000028495
PGOMOU00000269952	chr12	37569279	37569560	+	ENSMUST00000221458	ENSMUSP00000121015	ENSMUSG00000027719
PGOMOU00000269953	chr12	38089902	38092463	+	ENSMUST00000222392	ENSMUSP00000101748	ENSMUSG00000043962
PGOMOU00000269443	chr12	38368671	38369230	-	ENSMUST00000222381	ENSMUSP00000015361	ENSMUSG00000015217
PGOMOU00000269954	chr12	38707869	38708570	+	ENSMUST00000222507	ENSMUSP00000092502	ENSMUSG00000044533
PGOMOU00000269444	chr12	38741698	38742210	-	ENSMUST00000222877	ENSMUSP00000098414	ENSMUSG00000047104
PGOMOU00000269955	chr12	38875404	38876042	+	ENSMUST00000220925	ENSMUSP00000083705	ENSMUSG00000067274
PGOMOU00000269445	chr12	38936413	38937049	-	ENSMUST00000222408	ENSMUSP00000081574	ENSMUSG00000066150
PGOMOU00000269956	chr12	38998654	38998923	+	ENSMUST00000222031	ENSMUSP00000009157	ENSMUSG00000009013
PGOMOU00000269957	chr12	39208892	39209654	+	ENSMUST00000220568	ENSMUSP00000024570	ENSMUSG00000015659
PGOMOU00000269958	chr12	39765186	39765722	+	ENSMUST00000220920	ENSMUSP00000128489	ENSMUSG00000090451
PGOMOU00000269959	chr12	39874843	39875943	+	ENSMUST00000220693	ENSMUSP00000044245	ENSMUSG00000042414
PGOMOU00000269446	chr12	39948444	39949115	-	ENSMUST00000222549	ENSMUSP00000086716	ENSMUSG00000031010
PGOMOU00000269960	chr12	40875537	40875866	+	ENSMUST00000221545	ENSMUSP00000111009	ENSMUSG00000079658
PGOMOU00000269447	chr12	40883755	40884614	-	ENSMUST00000220981	ENSMUSP00000099930	ENSMUSG00000054766
PGOMOU00000269961	chr12	40893485	40894287	+	ENSMUST00000222682	ENSMUSP00000033763	ENSMUSG00000031388
PGOMOU00000308473	chr12	40917288	40918015	+	ENSMUST00000221023	ENSMUSP00000147401	ENSMUSG00000025470
PGOMOU00000269448	chr12	41016855	41020252	-	ENSMUST00000222200	ENSMUSP00000020238	ENSMUSG00000020048
PGOMOU00000269963	chr12	41684394	41684718	+	ENSMUST00000221651	ENSMUSP00000026420	ENSMUSG00000025362
PGOMOU00000269964	chr12	42028212	42028916	+	ENSMUST00000221134	ENSMUSP00000006392	ENSMUSG00000021403
PGOMOU00000269968	chr12	44121756	44125600	+	ENSMUST00000219963	ENSMUSP00000127976	ENSMUSG00000090353
PGOMOU00000269449	chr12	44202405	44203171	-	ENSMUST00000219471	ENSMUSP00000092502	ENSMUSG00000044533
PGOMOU00000269969	chr12	44221745	44223373	+	ENSMUST00000217877	ENSMUSP00000112640	ENSMUSG00000014907
PGOMOU00000269450	chr12	44619191	44622662	-	ENSMUST00000217983	ENSMUSP00000035437	ENSMUSG00000034333
PGOMOU00000269970	chr12	44923180	44924373	+	ENSMUST00000117663	ENSMUSP00000012540	ENSMUSG00000012396
PGOMOU00000269453	chr12	46269750	46273884	-	ENSMUST00000219862	ENSMUSP00000117878	ENSMUSG00000046862
PGOMOU00000269972	chr12	46281906	46282229	+	ENSMUST00000218273	ENSMUSP00000114294	ENSMUSG00000041762
PGOMOU00000269454	chr12	46478688	46479327	-	ENSMUST00000220115	ENSMUSP00000065940	ENSMUSG00000054717
PGOMOU00000314853	chr12	47199991	47200469	+	ENSMUST00000218294	ENSMUSP00000156208	ENSMUSG00000052146
PGOMOU00000269974	chr12	47812905	47813249	+	ENSMUST00000217815	ENSMUSP00000026420	ENSMUSG00000025362
PGOMOU00000269456	chr12	48047000	48047534	-	ENSMUST00000218240	ENSMUSP00000091840	ENSMUSG00000063480
PGOMOU00000269977	chr12	48632293	48632457	+	ENSMUST00000218070	ENSMUSP00000051968	ENSMUSG00000045996
PGOMOU00000313951	chr12	48903821	48906044	-	ENSMUST00000205588	ENSMUSP00000097513	ENSMUSG00000075223
PGOMOU00000269978	chr12	49140256	49141266	+	ENSMUST00000182862	ENSMUSP00000113942	ENSMUSG00000057666
PGOMOU00000269979	chr12	49323943	49325617	+	ENSMUST00000219860	ENSMUSP00000064755	ENSMUSG00000053398
PGOMOU00000308451	chr12	49411814	49412248	-	ENSMUST00000220120	ENSMUSP00000147514	ENSMUSG00000056201
PGOMOU00000269980	chr12	49499008	49499365	+	ENSMUST00000218898	ENSMUSP00000013842	ENSMUSG00000013698
PGOMOU00000269460	chr12	49776115	49776775	-	ENSMUST00000220112	ENSMUSP00000008826	ENSMUSG00000008682
PGOMOU00000269461	chr12	49840757	49841751	-	ENSMUST00000182020	ENSMUSP00000073289	ENSMUSG00000057666
PGOMOU00000269463	chr12	50895099	50895471	-	ENSMUST00000220100	ENSMUSP00000080523	ENSMUSG00000057841
PGOMOU00000269464	chr12	51133551	51134702	-	ENSMUST00000218047	ENSMUSP00000078429	ENSMUSG00000026202
PGOMOU00000269981	chr12	51297487	51297960	+	ENSMUST00000062226	ENSMUSP00000003521	ENSMUSG00000003429
PGOMOU00000313412	chr12	51517326	51518439	+	ENSMUST00000220340	ENSMUSP00000038478	ENSMUSG00000034645
PGOMOU00000269467	chr12	51840417	51840621	-	ENSMUST00000218295	ENSMUSP00000115419	ENSMUSG00000017778
PGOMOU00000269984	chr12	51995036	51995509	+	ENSMUST00000218223	ENSMUSP00000080203	ENSMUSG00000048758
PGOMOU00000269985	chr12	52079014	52079311	+	ENSMUST00000218420	ENSMUSP00000003469	ENSMUSG00000003379
PGOMOU00000308452	chr12	52752700	52753108	-	ENSMUST00000219288	ENSMUSP00000149722	ENSMUSG00000048758
PGOMOU00000269986	chr12	54428077	54428556	+	ENSMUST00000219134	ENSMUSP00000041652	ENSMUSG00000041453
PGOMOU00000269472	chr12	54429534	54430398	-	ENSMUST00000221935	ENSMUSP00000117265	ENSMUSG00000059820
PGOMOU00000269987	chr12	54622590	54623217	+	ENSMUST00000219812	ENSMUSP00000000756	ENSMUSG00000000740
PGOMOU00000269473	chr12	54679311	54679809	-	ENSMUST00000223274	ENSMUSP00000057392	ENSMUSG00000050996
PGOMOU00000269988	chr12	54716796	54717219	+	ENSMUST00000217896	ENSMUSP00000021083	ENSMUSG00000020737
PGOMOU00000269475	chr12	54731716	54732141	-	ENSMUST00000219097	ENSMUSP00000021083	ENSMUSG00000020737
PGOMOU00000269989	chr12	54963064	54964200	+	ENSMUST00000182658	ENSMUSP00000073289	ENSMUSG00000057666
PGOMOU00000269477	chr12	55066503	55066917	-	ENSMUST00000222661	ENSMUSP00000136493	ENSMUSG00000093904
PGOMOU00000269478	chr12	55142109	55154896	-	ENSMUST00000219562	ENSMUSP00000021410	ENSMUSG00000021022
PGOMOU00000269990	chr12	55152450	55152854	+	ENSMUST00000221509	ENSMUSP00000021411	ENSMUSG00000021023
PGOMOU00000269479	chr12	55217176	55229960	-	ENSMUST00000220144	ENSMUSP00000021406	ENSMUSG00000062198
PGOMOU00000269991	chr12	55227514	55227918	+	ENSMUST00000222561	ENSMUSP00000021411	ENSMUSG00000021023
PGOMOU00000269992	chr12	55275381	55278714	+	ENSMUST00000217756	ENSMUSP00000137299	ENSMUSG00000095595
PGOMOU00000308454	chr12	55395707	55396229	-	ENSMUST00000161190	ENSMUSP00000148671	ENSMUSG00000045128
PGOMOU00000308478	chr12	56050533	56051161	+	ENSMUST00000219409	ENSMUSP00000074317	ENSMUSG00000061099
PGOMOU00000269995	chr12	56189414	56191115	+	ENSMUST00000220417	ENSMUSP00000044827	ENSMUSG00000040463
PGOMOU00000269482	chr12	56373593	56373823	-	ENSMUST00000149263	ENSMUSP00000014457	ENSMUSG00000014313
PGOMOU00000269483	chr12	56409939	56410557	-	ENSMUST00000218947	ENSMUSP00000099878	ENSMUSG00000028495
PGOMOU00000269996	chr12	56666971	56667858	+	ENSMUST00000218074	ENSMUSP00000027846	ENSMUSG00000026563
PGOMOU00000269485	chr12	57272847	57273312	-	ENSMUST00000140773	ENSMUSP00000097614	ENSMUSG00000019970
PGOMOU00000286659	chr12	57519043	57520624	-	ENSMUST00000146126	ENSMUSP00000135135	ENSMUSG00000041459
PGOMOU00000269487	chr12	57632581	57633015	-	ENSMUST00000085379	ENSMUSP00000073175	ENSMUSG00000060938
PGOMOU00000308455	chr12	57698601	57699062	-	ENSMUST00000217711	ENSMUSP00000149722	ENSMUSG00000048758
PGOMOU00000269998	chr12	58763906	58764950	+	ENSMUST00000219517	ENSMUSP00000042691	ENSMUSG00000020075
PGOMOU00000269999	chr12	58920667	58921276	+	ENSMUST00000218825	ENSMUSP00000021942	ENSMUSG00000021486
PGOMOU00000269490	chr12	58923634	58924294	-	ENSMUST00000218395	ENSMUSP00000054573	ENSMUSG00000048668
PGOMOU00000308479	chr12	59081019	59081900	+	ENSMUST00000085368	ENSMUSP00000120715	ENSMUSG00000044533
PGOMOU00000270000	chr12	59262673	59262984	+	ENSMUST00000217964	ENSMUSP00000080991	ENSMUSG00000064341
PGOMOU00000306284	chr12	59291964	59292938	+	ENSMUST00000182374	ENSMUSP00000113942	ENSMUSG00000057666
PGOMOU00000269491	chr12	59317083	59318169	-	ENSMUST00000219926	ENSMUSP00000060721	ENSMUSG00000050213
PGOMOU00000270002	chr12	59336828	59337011	+	ENSMUST00000219756	ENSMUSP00000026420	ENSMUSG00000025362
PGOMOU00000313952	chr12	59350976	59351517	-	ENSMUST00000218455	ENSMUSP00000047222	ENSMUSG00000055480
PGOMOU00000313953	chr12	59354819	59355609	-	ENSMUST00000219779	ENSMUSP00000099962	ENSMUSG00000062647
PGOMOU00000269494	chr12	59645496	59646166	-	ENSMUST00000219830	ENSMUSP00000028350	ENSMUSG00000026974
PGOMOU00000269495	chr12	59976733	59977225	-	ENSMUST00000218423	ENSMUSP00000028817	ENSMUSG00000027342
PGOMOU00000270004	chr12	60155975	60156286	+	ENSMUST00000219510	ENSMUSP00000036907	ENSMUSG00000037894
PGOMOU00000270005	chr12	60317888	60318064	+	ENSMUST00000219590	ENSMUSP00000021719	ENSMUSG00000021290
PGOMOU00000269496	chr12	60324176	60324920	-	ENSMUST00000218655	ENSMUSP00000033006	ENSMUSG00000030750
PGOMOU00000269497	chr12	60423407	60424136	-	ENSMUST00000219950	ENSMUSP00000114854	ENSMUSG00000023791
PGOMOU00000270008	chr12	60526518	60528077	+	ENSMUST00000221131	ENSMUSP00000024736	ENSMUSG00000023940
PGOMOU00000308456	chr12	60547743	60548238	-	ENSMUST00000222270	ENSMUSP00000150020	ENSMUSG00000071866
PGOMOU00000270009	chr12	61256638	61256965	+	ENSMUST00000221398	ENSMUSP00000117461	ENSMUSG00000038900
PGOMOU00000314467	chr12	61263831	61264413	+	ENSMUST00000222708	ENSMUSP00000155848	ENSMUSG00000056851
PGOMOU00000269499	chr12	61353702	61354674	-	ENSMUST00000182235	ENSMUSP00000073289	ENSMUSG00000057666
PGOMOU00000270011	chr12	61458510	61459038	+	ENSMUST00000190988	ENSMUSP00000012540	ENSMUSG00000012396
PGOMOU00000270013	chr12	61579674	61580175	+	ENSMUST00000221346	ENSMUSP00000029803	ENSMUSG00000028156
PGOMOU00000269500	chr12	61888923	61890604	-	ENSMUST00000221007	ENSMUSP00000113369	ENSMUSG00000028013
PGOMOU00000269501	chr12	62065039	62065627	-	ENSMUST00000223383	ENSMUSP00000127663	ENSMUSG00000029580
PGOMOU00000270014	chr12	62065564	62065697	+	ENSMUST00000223464	ENSMUSP00000101821	ENSMUSG00000062825
PGOMOU00000270015	chr12	62161957	62170247	+	ENSMUST00000223075	ENSMUSP00000126079	ENSMUSG00000021555
PGOMOU00000270017	chr12	62365255	62366305	+	ENSMUST00000223234	ENSMUSP00000072808	ENSMUSG00000062526
PGOMOU00000269502	chr12	62463949	62464279	-	ENSMUST00000223532	ENSMUSP00000124258	ENSMUSG00000054509
PGOMOU00000269503	chr12	62690053	62690539	-	ENSMUST00000221203	ENSMUSP00000024739	ENSMUSG00000023944
PGOMOU00000269504	chr12	62703160	62704276	-	ENSMUST00000220692	ENSMUSP00000063051	ENSMUSG00000047514
PGOMOU00000269505	chr12	62853799	62854063	-	ENSMUST00000223154	ENSMUSP00000116509	ENSMUSG00000018395
PGOMOU00000308457	chr12	62882277	62883282	-	ENSMUST00000182220	ENSMUSP00000148326	ENSMUSG00000110469
PGOMOU00000308458	chr12	63072526	63073144	-	ENSMUST00000080271	ENSMUSP00000147988	ENSMUSG00000063229
PGOMOU00000269508	chr12	63967728	63970749	-	ENSMUST00000223393	ENSMUSP00000074809	ENSMUSG00000063063
PGOMOU00000270018	chr12	64786311	64787001	+	ENSMUST00000167639	ENSMUSP00000110488	ENSMUSG00000029131
PGOMOU00000270019	chr12	64816815	64818504	+	ENSMUST00000222704	ENSMUSP00000063894	ENSMUSG00000026427
PGOMOU00000313954	chr12	64876836	64877628	-	ENSMUST00000223350	ENSMUSP00000099962	ENSMUSG00000062647
PGOMOU00000269510	chr12	65099844	65100006	-	ENSMUST00000223249	ENSMUSP00000041652	ENSMUSG00000041453
PGOMOU00000313959	chr12	65251710	65251908	+	ENSMUST00000222221	ENSMUSP00000153824	ENSMUSG00000115768
PGOMOU00000270021	chr12	66269265	66270051	+	ENSMUST00000222565	ENSMUSP00000030460	ENSMUSG00000034042
PGOMOU00000270022	chr12	66482506	66484156	+	ENSMUST00000222736	ENSMUSP00000093955	ENSMUSG00000071644
PGOMOU00000270023	chr12	66845590	66846460	+	ENSMUST00000222518	ENSMUSP00000083322	ENSMUSG00000033557
PGOMOU00000269511	chr12	67345588	67345750	-	ENSMUST00000222044	ENSMUSP00000066639	ENSMUSG00000051732
PGOMOU00000269512	chr12	67427947	67428244	-	ENSMUST00000220799	ENSMUSP00000117987	ENSMUSG00000071866
PGOMOU00000269513	chr12	67658527	67669276	-	ENSMUST00000223448	ENSMUSP00000052755	ENSMUSG00000049106
PGOMOU00000269514	chr12	67822018	67822396	-	ENSMUST00000222060	ENSMUSP00000114294	ENSMUSG00000041762
PGOMOU00000269515	chr12	67926040	67926259	-	ENSMUST00000222445	ENSMUSP00000125314	ENSMUSG00000012422
PGOMOU00000270024	chr12	68090407	68091074	+	ENSMUST00000222955	ENSMUSP00000074724	ENSMUSG00000073676
PGOMOU00000269516	chr12	68499376	68501206	-	ENSMUST00000222149	ENSMUSP00000075573	ENSMUSG00000041360
PGOMOU00000270025	chr12	68536744	68537842	+	ENSMUST00000220922	ENSMUSP00000033673	ENSMUSG00000031311
PGOMOU00000313960	chr12	68546647	68547329	+	ENSMUST00000221958	ENSMUSP00000099962	ENSMUSG00000062647
PGOMOU00000269517	chr12	68811184	68812297	-	ENSMUST00000223294	ENSMUSP00000070876	ENSMUSG00000006906
PGOMOU00000270027	chr12	69123101	69123780	+	ENSMUST00000223510	ENSMUSP00000125491	ENSMUSG00000058407
PGOMOU00000269518	chr12	69141430	69142066	-	ENSMUST00000119887	ENSMUSP00000099757	ENSMUSG00000047675
PGOMOU00000269519	chr12	69369514	69370023	-	ENSMUST00000220630	ENSMUSP00000029722	ENSMUSG00000028081
PGOMOU00000313961	chr12	69819647	69820377	+	ENSMUST00000222163	ENSMUSP00000092502	ENSMUSG00000044533
PGOMOU00000269522	chr12	69920472	69921491	-	ENSMUST00000082064	ENSMUSP00000113942	ENSMUSG00000057666
PGOMOU00000313413	chr12	69969294	69969603	+	ENSMUST00000221248	ENSMUSP00000032165	ENSMUSG00000030079
PGOMOU00000270031	chr12	69970386	69972795	+	ENSMUST00000221921	ENSMUSP00000119666	ENSMUSG00000066037
PGOMOU00000270033	chr12	69980886	69982468	+	ENSMUST00000221827	ENSMUSP00000086640	ENSMUSG00000022052
PGOMOU00000269524	chr12	71203594	71205444	-	ENSMUST00000222488	ENSMUSP00000042457	ENSMUSG00000037742
PGOMOU00000307115	chr12	71268744	71270357	-	ENSMUST00000221823	ENSMUSP00000142694	ENSMUSG00000105204
PGOMOU00000269527	chr12	71754050	71754385	-	ENSMUST00000221874	ENSMUSP00000108263	ENSMUSG00000026388
PGOMOU00000314959	chr12	71766786	71768000	-	ENSMUST00000221469	ENSMUSP00000099962	ENSMUSG00000062647
PGOMOU00000308459	chr12	71846311	71847291	-	ENSMUST00000183329	ENSMUSP00000073289	ENSMUSG00000057666
PGOMOU00000269530	chr12	72048709	72049259	-	ENSMUST00000221336	ENSMUSP00000078654	ENSMUSG00000062328
PGOMOU00000269532	chr12	72120909	72121795	-	ENSMUST00000220756	ENSMUSP00000058588	ENSMUSG00000037029
PGOMOU00000286666	chr12	72620775	72621141	+	ENSMUST00000222501	ENSMUSP00000139966	ENSMUSG00000022587
PGOMOU00000269535	chr12	72740555	72741582	-	ENSMUST00000221318	ENSMUSP00000035105	ENSMUSG00000032518
PGOMOU00000270036	chr12	73961142	73961447	+	ENSMUST00000181735	ENSMUSP00000029515	ENSMUSG00000027907
PGOMOU00000286667	chr12	74284242	74295927	+	ENSMUST00000095617	ENSMUSP00000142132	ENSMUSG00000016262
PGOMOU00000270037	chr12	74346341	74348822	+	ENSMUST00000223349	ENSMUSP00000079722	ENSMUSG00000043962
PGOMOU00000269540	chr12	74593652	74594100	-	ENSMUST00000223276	ENSMUSP00000099603	ENSMUSG00000028676
PGOMOU00000269541	chr12	74705246	74705728	-	ENSMUST00000222260	ENSMUSP00000027232	ENSMUSG00000026064
PGOMOU00000269543	chr12	76152336	76152627	-	ENSMUST00000121461	ENSMUSP00000061012	ENSMUSG00000040681
PGOMOU00000308461	chr12	76277386	76277716	-	ENSMUST00000218456	ENSMUSP00000092502	ENSMUSG00000044533
PGOMOU00000270039	chr12	76492355	76492511	+	ENSMUST00000218608	ENSMUSP00000069076	ENSMUSG00000028252
PGOMOU00000270041	chr12	77577094	77577383	+	ENSMUST00000218689	ENSMUSP00000083722	ENSMUSG00000073702
PGOMOU00000269546	chr12	77623549	77625009	-	ENSMUST00000219894	ENSMUSP00000099657	ENSMUSG00000028800
PGOMOU00000270043	chr12	77819582	77819823	+	ENSMUST00000218309	ENSMUSP00000045654	ENSMUSG00000023861
PGOMOU00000313368	chr12	78255890	78256435	-	ENSMUST00000217663	ENSMUSP00000152459	ENSMUSG00000021282
PGOMOU00000269549	chr12	78380258	78380621	-	ENSMUST00000218539	ENSMUSP00000079735	ENSMUSG00000028289
PGOMOU00000270044	chr12	79113720	79114024	+	ENSMUST00000218693	ENSMUSP00000083705	ENSMUSG00000067274
PGOMOU00000307919	chr12	79163408	79163835	-	ENSMUST00000170289	ENSMUSP00000146211	ENSMUSG00000030793
PGOMOU00000269552	chr12	79939165	79939639	-	ENSMUST00000217787	ENSMUSP00000058368	ENSMUSG00000045128
PGOMOU00000269553	chr12	79979428	79979851	-	ENSMUST00000219732	ENSMUSP00000086795	ENSMUSG00000068220
PGOMOU00000270046	chr12	80613296	80613614	+	ENSMUST00000218548	ENSMUSP00000059766	ENSMUSG00000049751
PGOMOU00000269554	chr12	80629294	80629558	-	ENSMUST00000219205	ENSMUSP00000018914	ENSMUSG00000018770
PGOMOU00000269555	chr12	80648637	80649211	-	ENSMUST00000217770	ENSMUSP00000138923	ENSMUSG00000099294
PGOMOU00000269557	chr12	81372213	81373221	-	ENSMUST00000087222	ENSMUSP00000113942	ENSMUSG00000057666
PGOMOU00000315143	chr12	81399812	81400123	+	ENSMUST00000051437	ENSMUSP00000157281	ENSMUSG00000117621
PGOMOU00000269558	chr12	81589435	81589870	-	ENSMUST00000161951	ENSMUSP00000054490	ENSMUSG00000049517
PGOMOU00000313369	chr12	82495388	82496537	-	ENSMUST00000179295	ENSMUSP00000021345	ENSMUSG00000020962
PGOMOU00000270052	chr12	82543636	82544190	+	ENSMUST00000167222	ENSMUSP00000078654	ENSMUSG00000062328
PGOMOU00000270053	chr12	83505082	83505579	+	ENSMUST00000221402	ENSMUSP00000023741	ENSMUSG00000048154
PGOMOU00000269560	chr12	83620680	83621069	-	ENSMUST00000221586	ENSMUSP00000036907	ENSMUSG00000037894
PGOMOU00000270054	chr12	83742762	83743037	+	ENSMUST00000221529	ENSMUSP00000080531	ENSMUSG00000059743
PGOMOU00000270055	chr12	83758944	83759346	+	ENSMUST00000222400	ENSMUSP00000021559	ENSMUSG00000021131
PGOMOU00000270056	chr12	83848050	83848391	+	ENSMUST00000221017	ENSMUSP00000109399	ENSMUSG00000047215
PGOMOU00000269561	chr12	83875115	83875882	-	ENSMUST00000220790	ENSMUSP00000111184	ENSMUSG00000022842
PGOMOU00000270058	chr12	84023808	84024087	+	ENSMUST00000221543	ENSMUSP00000126448	ENSMUSG00000072949
PGOMOU00000269563	chr12	84086999	84087641	-	ENSMUST00000058999	ENSMUSP00000042019	ENSMUSG00000042540
PGOMOU00000269565	chr12	85187514	85187805	-	ENSMUST00000221330	ENSMUSP00000027193	ENSMUSG00000026032
PGOMOU00000308482	chr12	85255527	85255927	+	ENSMUST00000221577	ENSMUSP00000148977	ENSMUSG00000009927
PGOMOU00000307304	chr12	85356584	85357177	+	ENSMUST00000220964	ENSMUSP00000144412	ENSMUSG00000066551
PGOMOU00000270062	chr12	85662442	85662868	+	ENSMUST00000222443	ENSMUSP00000077857	ENSMUSG00000060636
PGOMOU00000270063	chr12	85728457	85728719	+	ENSMUST00000220921	ENSMUSP00000106764	ENSMUSG00000055067
PGOMOU00000307123	chr12	86347977	86348097	+	ENSMUST00000221001	ENSMUSP00000142694	ENSMUSG00000105204
PGOMOU00000314468	chr12	86650573	86651662	+	ENSMUST00000220511	ENSMUSP00000155430	ENSMUSG00000056851
PGOMOU00000270066	chr12	86714986	86715444	+	ENSMUST00000165702	ENSMUSP00000034834	ENSMUSG00000032294
PGOMOU00000269567	chr12	86845778	86846467	-	ENSMUST00000222765	ENSMUSP00000041652	ENSMUSG00000041453
PGOMOU00000270067	chr12	87067477	87067591	+	ENSMUST00000119807	ENSMUSP00000104067	ENSMUSG00000040952
PGOMOU00000269568	chr12	87080656	87081676	-	ENSMUST00000220808	ENSMUSP00000142702	ENSMUSG00000063681
PGOMOU00000270068	chr12	87371992	87372315	+	ENSMUST00000221879	ENSMUSP00000009039	ENSMUSG00000058600
PGOMOU00000270069	chr12	87394444	87395548	+	ENSMUST00000221716	ENSMUSP00000146136	ENSMUSG00000090862
PGOMOU00000270070	chr12	87420511	87420985	+	ENSMUST00000220777	ENSMUSP00000041652	ENSMUSG00000041453
PGOMOU00000270071	chr12	87480108	87482836	+	ENSMUST00000222884	ENSMUSP00000049705	ENSMUSG00000047417
PGOMOU00000270072	chr12	87485143	87485800	+	ENSMUST00000220966	ENSMUSP00000019859	ENSMUSG00000019715
PGOMOU00000270074	chr12	87496093	87496363	+	ENSMUST00000222161	ENSMUSP00000019859	ENSMUSG00000019715
PGOMOU00000270074	chr12	87507772	87508264	+	ENSMUST00000223131	ENSMUSP00000019859	ENSMUSG00000019715
PGOMOU00000270075	chr12	87518272	87520870	+	ENSMUST00000221512	ENSMUSP00000019859	ENSMUSG00000019715
PGOMOU00000270076	chr12	87537905	87538304	+	ENSMUST00000223259	ENSMUSP00000016703	ENSMUSG00000016559
PGOMOU00000269571	chr12	87541202	87543251	-	ENSMUST00000222919	ENSMUSP00000019859	ENSMUSG00000019715
PGOMOU00000270077	chr12	87629993	87630401	+	ENSMUST00000221055	ENSMUSP00000016703	ENSMUSG00000016559
PGOMOU00000269572	chr12	87633281	87643442	-	ENSMUST00000220907	ENSMUSP00000019859	ENSMUSG00000019715
[truncated: 9,649 more rows]

## Sheet: Table S9
factor		Overlap (fraction) with TSS of:				Fold-change against Random
symbol	gene_id	Protein	Known	CLS3	Random	Protein	Known	CLS3
N6AMT1	ENSG00000156239	0.005397	0.001118	0.000920	0.000008	674.625	139.750	115.000
HNRNPC	ENSG00000092199	0.060745	0.009494	0.007298	0.000082	740.793	115.780	89.000
BRPF3	ENSG00000096070	0.094383	0.012102	0.007826	0.000095	993.505	127.389	82.379
RBMX	ENSG00000147274	0.011306	0.002883	0.002183	0.000035	323.029	82.371	62.371
SOX3	ENSG00000134595	0.004044	0.001218	0.001428	0.000024	168.500	50.750	59.500
BHLHE41	ENSG00000123095	0.038774	0.010909	0.010608	0.000179	216.615	60.944	59.263
KAT6B	ENSG00000156650	0.157065	0.026194	0.019415	0.000341	460.601	76.815	56.935
HMGN3	ENSG00000118418	0.045547	0.009392	0.008293	0.000154	295.760	60.987	53.851
ZNF711	ENSG00000147180	0.120874	0.019404	0.014363	0.000301	401.575	64.465	47.718
GLIS2	ENSG00000126603	0.073530	0.016998	0.015440	0.000336	218.839	50.589	45.952
SRSF1	ENSG00000136450	0.027987	0.005733	0.004022	0.000089	314.461	64.416	45.191
PCGF1	ENSG00000115289	0.133777	0.029736	0.028335	0.000692	193.319	42.971	40.947
[truncated: 1,788 more rows]

[truncated: 6 more sheets: Table S10, Table S11, Table S12, Table S13, Table S14, Table S15]
